# Supplementary material for: Estimates and Predictions of Coal Workers’ Pneumoconiosis Cases among Redeployed Coal Workers of the Fuxin Mining Industry Group in China: A Historical Cohort Study
Source: PLoS One. 2016 Feb 4;11(2):e0148179. doi: 10.1371/journal.pone.0148179 (PMC4742233; doi:10.1371/journal.pone.0148179)
Supplement: S1 File — (XLS) [file pone.0148179.s004.xls]

## Sheet: data
ID	gender	group	date of birth	first dust exposure time	terminate of dust exposure	the duration of dust exposure	observed year	occupational category	stage	death
1	1	1	1934	1966	1993	21.76	27	1	1	0
2	1	1	1943	1965	2000	34.69	35	1	1	0
3	1	1	1945	1967	2000	32.53	33	1	1	0
4	1	1	1946	1969	2000	10.92	31	1	1	0
5	1	1	1945	1966	1998	30.85	32	1	1	0
6	1	1	1947	1968	2000	31.19	32	1	1	0
7	1	1	1946	1969	1999	26.35	30	1	1	0
8	1	1	1937	1965	1989	20.1	24	1	1	0
9	1	1	1937	1966	1989	21.85	23	1	1	1
10	1	1	1940	1967	1991	25.01	24	1	1	0
11	1	1	1942	1969	1993	24.52	24	1	1	0
12	1	1	1940	1968	1990	21.93	22	1	1	1
13	1	1	1950	1968	2000	32.02	32	1	1	0
14	1	1	1942	1969	1992	21.52	23	1	1	0
15	1	1	1943	1969	1993	23.35	24	1	1	0
16	1	1	1948	1969	1998	13.76	29	1	1	0
17	1	1	1940	1965	1989	19.93	24	1	1	1
18	1	1	1943	1965	1992	27.02	27	1	1	1
19	1	1	1943	1965	1992	26.68	27	1	1	0
20	1	1	1944	1965	1993	16.67	28	1	1	0
21	1	1	1933	1966	1982	16.93	16	1	1	1
22	1	1	1939	1966	1988	21.43	22	1	1	0
23	1	1	1947	1966	1996	29.43	30	1	1	0
24	1	1	1942	1965	1990	24.93	25	1	1	0
25	1	1	1945	1966	1993	27.52	27	1	1	0
26	1	1	1941	1967	1989	21.93	22	1	1	0
27	1	1	1944	1967	1992	25.44	25	1	1	1
28	1	1	1943	1969	1991	23.3	22	1	1	0
29	1	1	1944	1966	1991	25.02	25	1	1	0
30	1	1	1946	1966	1993	27.26	27	1	1	0
31	1	1	1946	1966	1993	27.43	27	1	1	0
32	1	1	1946	1966	1993	27.35	27	1	1	0
33	1	1	1948	1966	1995	28.6	29	1	1	0
34	1	1	1943	1969	1990	18.89	21	1	1	0
35	1	1	1943	1969	1990	20.93	21	1	1	0
36	1	1	1943	1969	1990	20.85	21	1	1	0
37	1	1	1944	1969	1991	22.35	22	1	1	0
38	1	1	1945	1969	1992	22.76	23	1	1	0
39	1	1	1945	1969	1992	23.52	23	1	1	0
40	1	1	1946	1969	1993	23.44	24	1	1	0
41	1	1	1946	1969	1993	24.44	24	1	1	0
42	1	1	1943	1965	1989	24.01	24	1	2	1
43	1	1	1946	1965	1992	26.76	27	1	1	0
44	1	1	1946	1966	1992	26.35	26	1	1	0
45	1	1	1947	1966	1993	27.35	27	1	1	0
46	1	1	1944	1968	1990	14.76	22	1	1	0
47	1	1	1946	1968	1992	23.18	24	1	1	0
48	1	1	1944	1969	1990	20.97	21	1	1	0
49	1	1	1944	1969	1990	20.93	21	1	1	0
50	1	1	1946	1969	1992	23.1	23	1	1	0
51	1	1	1947	1969	1993	15.93	24	1	1	0
52	1	1	1947	1969	1993	24.43	24	1	1	0
53	1	1	1939	1965	1984	16.34	19	1	1	0
54	1	1	1944	1965	1989	23.18	24	1	1	0
55	1	1	1942	1966	1987	20.85	21	1	1	0
56	1	1	1944	1966	1989	23.1	23	1	1	0
57	1	1	1946	1966	1991	25.76	25	1	1	0
58	1	1	1947	1967	1992	24.93	25	1	1	0
59	1	1	1943	1969	1988	18.84	19	1	1	0
60	1	1	1944	1969	1989	19.93	20	1	1	0
61	1	1	1945	1969	1990	21.01	21	1	1	0
62	1	1	1938	1965	1982	17.96	17	1	1	0
63	1	1	1939	1966	1983	17.43	17	1	1	0
64	1	1	1945	1966	1989	21.52	23	1	1	0
65	1	1	1946	1966	1990	24.35	24	1	1	0
66	1	1	1945	1967	1989	22.18	22	1	1	0
67	1	1	1942	1969	1986	17.35	17	1	1	0
68	1	1	1945	1969	1989	19.93	20	1	1	1
69	1	1	1949	1969	1993	23.68	24	1	1	0
70	1	1	1949	1965	1992	11.5	27	1	1	0
71	1	1	1943	1966	1986	18.1	20	1	1	0
72	1	1	1946	1966	1989	22.93	23	1	1	1
73	1	1	1948	1966	1991	25.02	25	1	1	0
74	1	1	1946	1967	1989	21.93	22	1	1	0
75	1	1	1947	1967	1990	22.93	23	1	1	0
76	1	1	1945	1969	1988	19.26	19	1	1	0
77	1	1	1945	1969	1988	19.52	19	1	1	0
78	1	1	1947	1969	1990	20.51	21	1	1	0
79	1	1	1947	1965	1989	24.43	24	1	1	1
80	1	1	1948	1966	1990	23.77	24	1	1	0
81	1	1	1949	1966	1991	24.93	25	1	1	0
82	1	1	1949	1969	1991	21.93	22	1	1	1
83	1	1	1944	1969	1985	19.26	16	1	1	0
84	1	1	1948	1969	1989	19.43	20	1	1	0
85	1	1	1950	1965	1990	24.94	25	1	1	1
86	1	1	1946	1969	1986	15.18	17	1	1	0
87	1	1	1953	1969	1993	23.52	24	1	1	0
88	1	1	1945	1966	1984	17.97	18	1	1	0
89	1	1	1950	1966	1989	14.93	23	1	1	0
90	1	1	1951	1969	1990	20.93	21	1	1	0
91	1	1	1952	1967	1990	23.52	23	1	1	0
92	1	1	1937	1972	1992	19.84	20	1	1	0
93	1	1	1948	1971	1999	22.84	28	1	1	0
94	1	1	1949	1971	2000	27.52	29	1	1	0
95	1	1	1949	1974	2000	25.69	26	1	1	0
96	1	1	1950	1972	2000	27.35	28	1	1	0
97	1	1	1943	1973	1993	13.84	20	1	1	0
98	1	1	1949	1971	1998	25.93	27	1	1	0
99	1	1	1951	1973	2000	26.19	27	1	1	0
100	1	1	1951	1974	2000	25.69	26	1	1	0
101	1	1	1952	1970	2000	27.6	30	1	1	0
102	1	1	1951	1973	1999	24.85	26	1	1	0
103	1	1	1952	1971	1999	27.19	28	1	1	0
104	1	1	1946	1973	1993	19.59	20	1	1	0
105	1	1	1953	1973	2000	18.26	27	1	1	0
106	1	1	1953	1973	2000	26.94	27	1	1	0
107	1	1	1953	1973	2000	27.02	27	1	1	0
108	1	1	1949	1970	1995	24.93	25	1	1	0
109	1	1	1946	1971	1992	20.76	21	1	1	0
110	1	1	1949	1972	1995	22.67	23	1	1	0
111	1	1	1953	1972	1999	25.68	27	1	1	0
112	1	1	1946	1973	1992	18.51	19	1	1	0
113	1	1	1953	1973	1999	24.77	26	1	1	0
114	1	1	1954	1973	2000	25.76	27	1	1	0
115	1	1	1954	1973	2000	25.52	27	1	1	0
116	1	1	1954	1974	2000	25.44	26	1	1	0
117	1	1	1945	1970	1990	19.93	20	1	1	0
118	1	1	1946	1973	1991	16.93	18	1	1	0
119	1	1	1955	1974	2000	18.18	26	1	1	0
120	1	1	1943	1973	1987	14.29	14	1	1	1
121	1	1	1947	1973	1991	16.76	18	1	1	1
122	1	1	1946	1970	1989	18.93	19	1	1	0
123	1	1	1946	1970	1989	18.93	19	1	2	1
124	1	1	1955	1970	1998	27.36	28	1	1	0
125	1	1	1946	1971	1989	18.1	18	1	1	0
126	1	1	1950	1971	1992	20.76	21	1	1	0
127	1	1	1948	1972	1990	17.34	18	1	1	0
128	1	1	1950	1972	1992	19.76	20	1	1	0
129	1	1	1947	1973	1989	14.93	16	1	1	0
130	1	1	1951	1973	1993	19.84	20	1	1	0
131	1	1	1944	1970	1985	14.97	15	1	1	0
132	1	1	1949	1971	1990	18.93	19	1	1	0
133	1	1	1951	1973	1992	18.51	19	1	1	0
134	1	1	1950	1972	1990	17.93	18	1	1	0
135	1	1	1951	1973	1991	18.98	18	1	2	1
136	1	1	1953	1973	1993	19.68	20	1	1	0
137	1	1	1952	1972	1991	18.93	19	1	1	1
138	1	1	1952	1973	1991	17.01	18	1	1	0
139	1	1	1952	1973	1991	15.01	18	1	1	0
140	1	1	1951	1972	1989	16.93	17	1	1	0
141	1	1	1951	1973	1989	15.76	16	1	1	0
142	1	1	1954	1973	1990	16.93	17	1	1	0
143	1	1	1947	1966	2002	36.11	36	1	1	0
144	1	1	1950	1967	2002	34.78	35	1	1	0
145	1	1	1948	1972	2002	29.61	30	1	1	1
146	1	1	1950	1970	2002	31.69	32	1	1	1
147	1	1	1950	1971	2002	24.36	31	1	1	0
148	1	1	1950	1971	2002	30.53	31	1	1	0
149	1	1	1950	1972	2002	26.68	30	1	1	0
150	1	1	1951	1971	2002	14.01	31	1	1	0
151	1	1	1951	1971	2002	30.44	31	1	1	0
152	1	1	1951	1973	2002	28.27	29	1	1	0
153	1	1	1951	1973	2002	29.1	29	1	1	0
154	1	1	1952	1970	2002	31.53	32	1	1	0
155	1	1	1953	1971	2002	30.27	31	1	1	0
156	1	1	1953	1972	2002	29.27	30	1	1	0
157	1	1	1954	1973	2002	28.19	29	1	1	0
158	1	1	1954	1973	2002	28.19	29	1	1	0
159	1	1	1955	1972	2002	17.42	30	1	1	0
160	1	1	1953	1973	2003	29.43	30	1	1	0
161	1	1	1954	1973	2003	29.43	30	1	1	0
162	1	1	1952	1973	2004	30.6	31	1	1	0
163	1	1	1955	1973	2010	36.26	37	1	1	0
164	1	1	1920	1966	1977	11.76	11	2	1	1
165	1	1	1929	1965	1983	15.01	18	2	1	1
166	1	1	1931	1966	1983	17.35	17	2	1	0
167	1	1	1946	1966	1998	30.77	32	2	1	0
168	1	1	1943	1969	1995	25.1	26	2	1	0
169	1	1	1938	1966	1989	22.93	23	2	1	0
170	1	1	1943	1966	1994	27.27	28	2	1	1
171	1	1	1949	1966	2000	32.85	34	2	1	0
172	1	1	1942	1968	1993	25.1	25	2	1	0
173	1	1	1939	1966	1989	22.6	23	2	1	0
174	1	1	1940	1966	1990	23.02	24	2	1	0
175	1	1	1943	1969	1993	11.26	24	2	1	1
176	1	1	1943	1966	1992	26.51	26	2	1	0
177	1	1	1939	1969	1988	19.01	19	2	1	0
178	1	1	1943	1969	1992	23.1	23	2	1	0
179	1	1	1940	1966	1988	21.43	22	2	1	0
180	1	1	1944	1966	1991	24.93	25	2	1	0
181	1	1	1941	1969	1988	18.68	19	2	1	0
182	1	1	1942	1969	1989	20.1	20	2	1	0
183	1	1	1943	1969	1990	20.97	21	2	1	0
184	1	1	1944	1969	1991	20.01	22	2	1	0
185	1	1	1944	1969	1991	22.01	22	2	1	0
186	1	1	1944	1969	1991	22.01	22	2	1	0
187	1	1	1945	1969	1992	23.52	23	2	1	0
188	1	1	1944	1969	1990	20.89	21	2	1	0
189	1	1	1945	1966	1990	23.93	24	2	1	0
190	1	1	1948	1966	1993	27.26	27	2	1	0
191	1	1	1943	1969	1988	17.84	19	2	1	0
192	1	1	1944	1969	1989	19.93	20	2	1	0
193	1	1	1945	1969	1989	13.93	20	2	1	1
194	1	1	1948	1965	1991	25.76	26	2	1	0
195	1	1	1947	1966	1990	23.93	24	2	1	0
196	1	1	1946	1967	1989	22.02	22	2	1	0
197	1	1	1947	1966	1989	23.68	23	2	1	0
198	1	1	1947	1966	1989	23.72	23	2	1	0
199	1	1	1949	1967	1990	22.93	23	2	1	0
200	1	1	1950	1967	1989	22.02	22	2	1	0
201	1	1	1951	1971	2000	28.19	29	2	1	0
202	1	1	1951	1973	2000	24.85	27	2	1	0
203	1	1	1951	1973	1998	23.68	25	2	1	0
204	1	1	1953	1973	2000	26.19	27	2	1	0
205	1	1	1953	1974	1999	19.35	25	2	1	0
206	1	1	1948	1971	1993	22.18	22	2	1	0
207	1	1	1945	1973	1990	16.88	17	2	1	0
208	1	1	1946	1973	1990	16.93	17	2	1	0
209	1	1	1947	1971	1990	18.93	19	2	1	1
210	1	1	1950	1973	1992	18.68	19	2	1	0
211	1	1	1949	1971	1989	17.93	18	2	1	0
212	1	1	1952	1972	1991	19.01	19	2	1	0
213	1	1	1953	1972	1992	19.59	20	2	1	0
214	1	1	1949	1973	1988	15.01	15	2	1	0
215	1	1	1948	1969	2002	32.44	33	2	1	0
216	1	1	1949	1969	2002	32.69	33	2	1	0
217	1	1	1948	1970	2002	31.53	32	2	1	0
218	1	1	1952	1970	2002	15.76	32	2	1	0
219	1	1	1952	1973	2002	28.36	29	2	1	0
220	1	1	1955	1974	2002	27.19	28	2	1	0
221	1	1	1955	1974	2004	29.77	30	2	1	0
222	1	1	1955	1972	2007	34.08	35	2	1	0
223	1	1	1954	1972	2010	37.43	38	2	1	0
224	1	1	1942	1966	1992	22.42	26	3	1	1
225	1	1	1946	1969	1993	22.6	24	3	1	0
226	1	1	1937	1967	1982	8.96	15	3	1	0
227	1	1	1946	1969	1990	20.92	21	3	1	0
228	1	1	1951	1972	1999	25.68	27	3	1	0
229	1	1	1953	1973	2000	25.1	27	3	1	0
230	1	1	1954	1973	2000	26.02	27	3	1	0
231	1	1	1953	1973	1998	23.68	25	3	1	0
232	1	1	1948	1968	2004	35.69	36	3	1	0
233	1	1	1937	1965	1990	25.02	25	4	1	0
234	1	1	1940	1966	1989	17.93	23	4	1	0
235	1	1	1931	1967	1979	7.63	12	4	1	0
236	1	1	1950	1970	2000	23.68	30	4	1	0
237	1	1	1937	1972	1987	10.01	15	4	1	0
238	1	1	1941	1971	1990	15.96	19	4	1	0
239	1	1	1952	1970	2002	31.44	32	4	1	0
240	1	1	1933	1977	1985	6.92	8	1	1	0
241	1	1	1950	1976	1999	21.6	23	1	1	0
242	1	1	1951	1975	1998	20.01	23	1	1	0
243	1	1	1951	1975	1998	22.44	23	1	1	0
244	1	1	1953	1975	2000	25.77	25	1	1	0
245	1	1	1946	1976	1993	17.52	17	1	1	0
246	1	1	1952	1976	1999	22.27	23	1	1	0
247	1	1	1953	1976	2000	23.68	24	1	1	0
248	1	1	1953	1976	2000	23.85	24	1	1	0
249	1	1	1953	1977	2000	23.44	23	1	1	0
250	1	1	1953	1978	2000	22.27	22	1	1	0
251	1	1	1953	1975	1999	23.35	24	1	1	0
252	1	1	1954	1975	2000	3.34	25	1	1	0
253	1	1	1954	1976	2000	24.85	24	1	1	0
254	1	1	1938	1978	1984	6.3	6	1	1	0
255	1	1	1954	1978	2000	21.77	22	1	1	0
256	1	1	1954	1978	2000	21.02	22	1	1	0
257	1	1	1954	1975	1999	23.52	24	1	1	0
258	1	1	1955	1978	2000	19.93	22	1	1	0
259	1	1	1955	1978	2000	22.01	22	1	1	0
260	1	1	1952	1975	1996	19.43	21	1	1	0
261	1	1	1955	1975	1999	22.68	24	1	1	0
262	1	1	1955	1976	1999	22.27	23	1	1	0
263	1	1	1956	1978	2000	21.18	22	1	1	0
264	1	1	1956	1978	2000	21.35	22	1	1	0
265	1	1	1956	1978	2000	21.27	22	1	1	0
266	1	1	1957	1977	2000	22.35	23	1	1	0
267	1	1	1953	1978	1996	17.01	18	1	1	0
268	1	1	1956	1978	1999	20.35	21	1	1	0
269	1	1	1951	1975	1993	18.1	18	1	1	0
270	1	1	1954	1975	1996	20.01	21	1	1	0
271	1	1	1953	1976	1995	19.1	19	1	1	0
272	1	1	1958	1976	2000	22.35	24	1	1	0
273	1	1	1958	1978	2000	9.01	22	1	1	0
274	1	1	1958	1978	2000	21.27	22	1	1	0
275	1	1	1957	1979	1999	19.18	20	1	1	0
276	1	1	1958	1979	2000	18.6	21	1	1	0
277	1	1	1958	1979	2000	19.01	21	1	1	0
278	1	1	1951	1975	1992	17.35	17	1	1	0
279	1	1	1949	1978	1990	11.92	12	1	1	0
280	1	1	1959	1978	2000	22.1	22	1	1	0
281	1	1	1959	1979	2000	15.26	21	1	1	0
282	1	1	1958	1978	1998	19.27	20	1	1	0
283	1	1	1960	1979	2000	20.27	21	1	1	0
284	1	1	1953	1975	1991	15.18	16	1	1	0
285	1	1	1953	1975	1989	14.1	14	1	1	0
286	1	1	1957	1979	1993	14.01	14	1	1	0
287	1	1	1953	1975	1988	12.01	13	1	1	0
288	1	1	1957	1979	1986	6.42	7	1	1	0
289	1	1	1940	1981	1990	8.96	9	1	1	0
290	1	1	1954	1982	2000	11.76	18	1	1	0
291	1	1	1958	1980	1999	17.76	19	1	1	0
292	1	1	1959	1980	1999	17.68	19	1	1	0
293	1	1	1960	1982	2000	17.68	18	1	1	0
294	1	1	1963	1980	2000	19.09	20	1	1	0
295	1	1	1960	1980	1996	14.84	16	1	1	0
296	1	1	1945	1987	1996	6.42	9	1	1	0
297	1	1	1952	1976	2002	25.77	26	1	1	0
298	1	1	1954	1975	2002	26.36	27	1	1	0
299	1	1	1954	1976	2002	25.52	26	1	1	1
300	1	1	1954	1976	2002	25.52	26	1	1	0
301	1	1	1954	1976	2002	25.77	26	1	1	0
302	1	1	1955	1976	2002	22.6	26	1	1	0
303	1	1	1955	1976	2002	25.77	26	1	1	0
304	1	1	1955	1978	2002	23.77	24	1	1	0
305	1	1	1956	1975	2002	26.36	27	1	1	0
306	1	1	1956	1978	2002	23.77	24	1	1	0
307	1	1	1956	1978	2002	23.77	24	1	1	0
308	1	1	1956	1978	2002	23.77	24	1	1	0
309	1	1	1956	1978	2002	23.77	24	1	1	0
310	1	1	1956	1978	2002	23.77	24	1	1	0
311	1	1	1957	1978	2002	23.19	24	1	1	0
312	1	1	1957	1979	2002	22.61	23	1	1	0
313	1	1	1958	1979	2002	19.01	23	1	1	0
314	1	1	1958	1979	2002	22.69	23	1	1	0
315	1	1	1959	1978	2002	23.35	24	1	1	0
316	1	1	1959	1978	2002	23.77	24	1	1	0
317	1	1	1959	1979	2002	22.27	23	1	1	0
318	1	1	1954	1980	2002	22.1	22	1	1	0
319	1	1	1958	1980	2002	21.52	22	1	1	0
320	1	1	1960	1980	2002	21.18	22	1	1	0
321	1	1	1960	1981	2002	14.93	21	1	1	0
322	1	1	1960	1981	2002	20.59	21	1	1	0
323	1	1	1961	1980	2002	11.01	22	1	1	0
324	1	1	1951	1985	2002	17.01	17	1	1	0
325	1	1	1955	1975	2003	27.93	28	1	1	0
326	1	1	1955	1978	2003	20.18	25	1	1	0
327	1	1	1955	1978	2003	24.93	25	1	1	0
328	1	1	1956	1976	2003	26.93	27	1	1	0
329	1	1	1956	1976	2003	26.52	27	1	1	0
330	1	1	1956	1976	2003	26.35	27	1	1	0
331	1	1	1956	1978	2003	24.93	25	1	1	0
332	1	1	1956	1978	2003	24.93	25	1	1	0
333	1	1	1956	1979	2003	23.43	24	1	1	0
334	1	1	1956	1979	2003	23.77	24	1	1	0
335	1	1	1956	1979	2003	23.77	24	1	1	0
336	1	1	1957	1976	2003	26.77	27	1	1	0
337	1	1	1957	1978	2003	24.77	25	1	1	0
338	1	1	1958	1976	2003	27.18	27	1	1	0
339	1	1	1959	1979	2003	23.85	24	1	1	0
340	1	1	1959	1979	2003	23.77	24	1	1	0
341	1	1	1959	1979	2003	23.68	24	1	1	0
342	1	1	1958	1980	2003	23.26	23	1	1	0
343	1	1	1958	1981	2003	21.59	22	1	1	0
344	1	1	1962	1982	2003	20.68	21	1	1	0
345	1	1	1960	1988	2003	14.42	15	1	1	0
346	1	1	1954	1976	2004	28.02	28	1	1	0
347	1	1	1954	1976	2004	27.77	28	1	1	0
348	1	1	1956	1979	2004	24.93	25	1	1	0
349	1	1	1957	1975	2004	28.44	29	1	1	0
350	1	1	1957	1979	2004	24.52	25	1	1	0
351	1	1	1958	1978	2004	25.6	26	1	1	0
352	1	1	1960	1980	2004	23.6	24	1	1	0
353	1	1	1963	1984	2004	20.1	20	1	1	0
354	1	1	1965	1986	2004	17.43	18	1	1	0
355	1	1	1951	1976	2006	30.02	30	1	1	0
356	1	1	1958	1979	2006	26.27	27	1	1	0
357	1	1	1958	1978	2007	28.67	29	1	1	0
358	1	1	1960	1979	2007	27.5	28	1	1	0
359	1	1	1960	1980	2007	26.24	27	1	1	0
360	1	1	1962	1982	2007	25.25	25	1	1	0
361	1	1	1967	1983	2007	23.58	24	1	1	0
362	1	1	1954	1978	2008	29.76	30	1	1	0
363	1	1	1959	1979	2008	28.31	29	1	1	0
364	1	1	1955	1977	2010	32.68	33	1	1	0
365	1	1	1958	1978	2010	31.85	32	1	1	0
366	1	1	1966	1987	2010	22.67	23	1	2	0
367	1	1	1967	1987	2010	22.67	23	1	1	0
368	1	1	1966	1990	2010	19.67	20	1	1	0
369	1	1	1970	1990	2010	20.17	20	1	1	0
370	1	1	1956	1983	2011	27.96	28	1	1	0
371	1	1	1970	1997	2011	14.02	14	1	2	0
372	1	1	1937	1975	1989	13.76	14	2	1	0
373	1	1	1941	1975	1992	16.5	17	2	1	0
374	1	1	1953	1975	2000	22.43	25	2	1	0
375	1	1	1952	1976	1999	22.27	23	2	1	0
376	1	1	1953	1976	2000	23.01	24	2	1	0
377	1	1	1942	1977	1989	11.92	12	2	1	0
378	1	1	1953	1975	1999	22.68	24	2	1	0
379	1	1	1955	1976	2000	23.68	24	2	1	0
380	1	1	1958	1977	1999	20.76	22	2	1	0
381	1	1	1955	1977	1995	16.42	18	2	1	0
382	1	1	1953	1975	1992	16.59	17	2	1	0
383	1	1	1954	1976	1992	16.26	16	2	1	0
384	1	1	1952	1976	1989	13.26	13	2	1	0
385	1	1	1954	1976	1991	14.01	15	2	1	0
386	1	1	1952	1981	2000	18.6	19	2	1	0
387	1	1	1953	1983	1999	15.35	16	2	1	0
388	1	1	1963	1986	2000	13.01	14	2	1	0
389	1	1	1954	1976	2002	25.77	26	2	1	0
390	1	1	1956	1976	2002	26.02	26	2	1	0
391	1	1	1953	1976	2003	26.85	27	2	1	0
392	1	1	1954	1976	2003	26.52	27	2	1	0
393	1	1	1954	1976	2003	26.93	27	2	1	0
394	1	1	1954	1976	2004	28.02	28	2	1	0
395	1	1	1955	1977	2004	26.43	27	2	1	0
396	1	1	1959	1980	2008	27.35	28	2	1	0
397	1	1	1961	1983	2008	24.14	25	2	1	0
398	1	1	1962	1983	2008	24.14	25	2	1	0
399	1	1	1956	1976	2010	33.68	34	2	1	0
400	1	1	1960	1980	2011	30.37	31	2	1	0
401	1	1	1960	1982	2011	29.12	29	2	1	0
402	1	1	1962	1984	2011	26.87	27	2	1	0
403	1	1	1963	1980	2011	30.37	31	2	1	0
404	1	1	1965	1991	2011	19.45	20	2	1	0
405	1	1	1973	1990	2011	20.2	21	2	1	0
406	1	1	1973	1997	2011	13.36	14	2	1	0
407	1	1	1957	1979	2000	21.43	21	3	1	0
408	1	1	1959	1978	2000	21.35	22	3	1	0
409	1	1	1959	1978	2007	28.1	29	3	1	0
410	1	1	1958	1978	2000	21.1	22	4	1	0
411	1	1	1955	1979	2002	19.93	23	4	1	0
412	1	0	1942	1969	2012	43.78	43	1		0
413	1	0	1948	1969	2012	31.77	43	1		0
414	1	0	1948	1969	2012	43.28	43	1		0
415	1	0	1950	1969	2012	29.68	43	1		0
416	1	0	1951	1967	2012	26.31	45	1		0
417	1	0	1951	1968	2012	6.83	44	1		0
418	1	0	1951	1968	2012	44.28	44	1		0
419	1	0	1951	1969	2012	15.93	43	1		0
420	1	0	1948	1970	2012	27.1	42	1		0
421	1	0	1949	1971	2012	41.2	41	1		0
422	1	0	1949	1971	2012	26.1	41	1		0
423	1	0	1950	1970	2012	42.28	42	1		0
424	1	0	1950	1970	2012	24.19	42	1		0
425	1	0	1950	1972	2012	40.11	40	1		0
426	1	0	1950	1972	2012	40.19	40	1		0
427	1	0	1950	1973	2012	39.03	39	1		0
428	1	0	1951	1970	2012	31.77	42	1		0
429	1	0	1951	1971	2012	8.92	41	1		0
430	1	0	1951	1971	2012	15.93	41	1		0
431	1	0	1951	1971	2012	41.03	41	1		0
432	1	0	1951	1971	2012	41.28	41	1		0
433	1	0	1951	1971	2012	41.28	41	1		0
434	1	0	1951	1971	2012	41.28	41	1		0
435	1	0	1951	1972	2012	40.11	40	1		0
436	1	0	1951	1972	2012	40.61	40	1		0
437	1	0	1951	1973	2012	39.03	39	1		0
438	1	0	1951	1973	2012	39.03	39	1		0
439	1	0	1951	1973	2012	39.03	39	1		0
440	1	0	1951	1973	2012	39.28	39	1		0
441	1	0	1951	1973	2012	39.11	39	1		0
442	1	0	1951	1973	2012	39.03	39	1		0
443	1	0	1951	1973	2012	39.94	39	1		0
444	1	0	1951	1973	2012	39.03	39	1		0
445	1	0	1951	1973	2012	39.03	39	1		0
446	1	0	1951	1974	2012	38.53	38	1		0
447	1	0	1952	1970	2012	31.77	42	1		0
448	1	0	1952	1970	2012	42.36	42	1		0
449	1	0	1952	1970	2012	42.2	42	1		0
450	1	0	1952	1970	2012	32.94	42	1		0
451	1	0	1952	1970	2012	42.95	42	1		0
452	1	0	1952	1971	2012	41.2	41	1		0
453	1	0	1952	1971	2012	41.61	41	1		0
454	1	0	1952	1971	2012	41.03	41	1		0
455	1	0	1952	1971	2012	41.36	41	1		0
456	1	0	1952	1972	2012	40.02	40	1		0
457	1	0	1952	1972	2012	40.11	40	1		0
458	1	0	1952	1972	2012	40.19	40	1		0
459	1	0	1952	1972	2012	40.19	40	1		0
460	1	0	1952	1972	2012	40.28	40	1		0
461	1	0	1952	1973	2012	8.09	39	1		0
462	1	0	1952	1973	2012	39.19	39	1		0
463	1	0	1952	1973	2012	39.03	39	1		0
464	1	0	1952	1973	2012	39.03	39	1		0
465	1	0	1952	1973	2012	39.19	39	1		0
466	1	0	1952	1973	2012	39.1	39	1		0
467	1	0	1953	1970	2012	7.92	42	1		0
468	1	0	1953	1970	2012	42.62	42	1		0
469	1	0	1953	1971	2012	8.59	41	1		0
470	1	0	1953	1971	2012	34.35	41	1		0
471	1	0	1953	1971	2012	41.03	41	1		0
472	1	0	1953	1971	2012	41.03	41	1		0
473	1	0	1953	1971	2012	33.53	41	1		0
474	1	0	1953	1972	2012	4.5	40	1		0
475	1	0	1953	1972	2012	40.03	40	1		0
476	1	0	1953	1972	2012	40.19	40	1		0
477	1	0	1953	1972	2012	29.19	40	1		0
478	1	0	1953	1972	2012	20.76	40	1		0
479	1	0	1953	1972	2012	40.19	40	1		0
480	1	0	1953	1972	2012	40.78	40	1		0
481	1	0	1953	1973	2012	17.67	39	1		0
482	1	0	1953	1973	2012	14.76	39	1		0
483	1	0	1953	1973	2012	39.19	39	1		0
484	1	0	1953	1973	2012	36.19	39	1		0
485	1	0	1953	1973	2012	39.11	39	1		0
486	1	0	1953	1973	2012	34.02	39	1		0
487	1	0	1953	1973	2012	39.03	39	1		0
488	1	0	1953	1973	2012	23.68	39	1		0
489	1	0	1953	1973	2012	39.19	39	1		0
490	1	0	1953	1973	2012	38.28	39	1		0
491	1	0	1953	1973	2012	39.28	39	1		0
492	1	0	1953	1973	2012	39.03	39	1		0
493	1	0	1953	1974	2012	29.61	38	1		0
494	1	0	1953	1974	2012	38.7	38	1		0
495	1	0	1954	1970	2012	42.2	42	1		0
496	1	0	1954	1971	2012	41.03	41	1		0
497	1	0	1954	1972	2012	40.19	40	1		0
498	1	0	1954	1973	2012	39.19	39	1		0
499	1	0	1954	1973	2012	39.03	39	1		0
500	1	0	1954	1973	2012	38.03	39	1		0
501	1	0	1954	1973	2012	39.03	39	1		0
502	1	0	1954	1974	2012	1	38	1		0
503	1	0	1954	1974	2012	19.18	38	1		0
504	1	0	1954	1974	2012	38.45	38	1		0
505	1	0	1954	1974	2012	38.19	38	1		0
506	1	0	1954	1974	2012	38.45	38	1		0
507	1	0	1954	1974	2012	38.03	38	1		0
508	1	0	1955	1974	2012	38.78	38	1		0
509	1	0	1956	1974	2012	38.19	38	1		0
510	1	0	1956	1974	2012	38.45	38	1		0
511	1	0	1956	1974	2012	38.45	38	1		0
512	1	0	1957	1974	2012	38.61	38	1		0
513	1	0	1958	1974	2012	38.36	38	1		0
514	1	0	1930	1969	1993	24.18	24	1		0
515	1	0	1930	1968	1988	19.68	20	1		0
516	1	0	1940	1969	1997	23.85	28	1		0
517	1	0	1939	1966	1995	14.26	29	1		0
518	1	0	1940	1967	1996	7.92	29	1		0
519	1	0	1936	1968	1992	15.01	24	1		0
520	1	0	1942	1968	1998	9.51	30	1		0
521	1	0	1940	1969	1996	4	27	1		0
522	1	0	1941	1965	1996	13.67	31	1		0
523	1	0	1928	1966	1983	16.84	17	1		0
524	1	0	1929	1966	1984	11.33	18	1		0
525	1	0	1937	1966	1992	18.39	26	1		0
526	1	0	1938	1966	1993	27.43	27	1		0
527	1	0	1937	1968	1992	23.54	24	1		0
528	1	0	1943	1968	1998	1.33	30	1		0
529	1	0	1943	1969	1998	28.43	29	1		0
530	1	0	1938	1965	1992	26.85	27	1		0
531	1	0	1943	1965	1997	31.85	32	1		0
532	1	0	1944	1966	1998	9.42	32	1		0
533	1	0	1945	1967	1999	11.76	32	1		0
534	1	0	1940	1968	1994	25.68	26	1		0
535	1	0	1942	1969	1996	23.27	27	1		0
536	1	0	1943	1969	1997	27.94	28	1		0
537	1	0	1944	1969	1998	2.5	29	1		0
538	1	0	1940	1965	1993	25.18	28	1		0
539	1	0	1945	1965	1998	33.69	33	1		0
540	1	0	1939	1966	1992	26.17	26	1		0
541	1	0	1948	1967	2001	12.26	34	1		0
542	1	0	1941	1969	1994	25.44	25	1		0
543	1	0	1942	1969	1995	16.26	26	1		0
544	1	0	1942	1969	1995	26.35	26	1		0
545	1	0	1942	1969	1995	26.18	26	1		0
546	1	0	1943	1969	1996	26.85	27	1		0
547	1	0	1943	1969	1996	27.02	27	1		0
548	1	0	1944	1969	1997	1.08	28	1		0
549	1	0	1944	1969	1997	6.08	28	1		0
550	1	0	1945	1969	1998	1.21	29	1		0
551	1	0	1945	1969	1998	29.02	29	1		0
552	1	0	1931	1965	1983	17.93	18	1		0
553	1	0	1935	1965	1987	22.18	22	1		0
554	1	0	1941	1965	1993	27.85	28	1		0
555	1	0	1944	1965	1996	31.02	31	1		0
556	1	0	1945	1966	1997	30.85	31	1		0
557	1	0	1945	1966	1997	31.6	31	1		0
558	1	0	1946	1966	1998	32.02	32	1		0
559	1	0	1946	1966	1998	32.94	32	1		0
560	1	0	1943	1967	1995	28.35	28	1		0
561	1	0	1941	1969	1993	23.01	24	1		0
562	1	0	1942	1969	1994	26.18	25	1		0
563	1	0	1942	1969	1994	24.68	25	1		0
564	1	0	1942	1969	1994	25.02	25	1		0
565	1	0	1942	1969	1994	25.1	25	1		0
566	1	0	1943	1969	1995	24.76	26	1		0
567	1	0	1943	1969	1995	26.44	26	1		0
568	1	0	1944	1969	1996	27.02	27	1		0
569	1	0	1944	1969	1996	27.44	27	1		0
570	1	0	1944	1969	1996	26.71	27	1		0
571	1	0	1945	1969	1997	28.52	28	1		0
572	1	0	1946	1969	1998	3	29	1		0
573	1	0	1946	1969	1998	7.26	29	1		0
574	1	0	1946	1969	1998	25.43	29	1		0
575	1	0	1946	1969	1998	29.02	29	1		0
576	1	0	1946	1969	1998	29.02	29	1		0
577	1	0	1947	1969	1999	30.52	30	1		0
578	1	0	1930	1965	1981	15.76	16	1		0
579	1	0	1931	1965	1982	17.72	17	1		0
580	1	0	1937	1965	1988	23.02	23	1		0
581	1	0	1937	1965	1988	23.02	23	1		0
582	1	0	1938	1965	1989	24.02	24	1		0
583	1	0	1939	1965	1990	25.02	25	1		0
584	1	0	1941	1965	1992	27.02	27	1		0
585	1	0	1943	1965	1994	29.1	29	1		0
586	1	0	1946	1965	1997	31.85	32	1		0
587	1	0	1946	1965	1997	23.35	32	1		0
588	1	0	1947	1965	1998	32.02	33	1		0
589	1	0	1932	1966	1983	17.35	17	1		0
590	1	0	1935	1966	1986	20.38	20	1		0
591	1	0	1941	1966	1992	26.1	26	1		0
592	1	0	1941	1966	1992	26.77	26	1		0
593	1	0	1942	1966	1993	26.51	27	1		0
594	1	0	1943	1966	1994	23.35	28	1		0
595	1	0	1943	1966	1994	28.51	28	1		0
596	1	0	1943	1966	1994	28.35	28	1		0
597	1	0	1943	1966	1994	27.77	28	1		0
598	1	0	1945	1966	1996	15.35	30	1		0
599	1	0	1945	1966	1996	30.23	30	1		0
600	1	0	1945	1966	1996	22.01	30	1		0
601	1	0	1946	1966	1997	31.6	31	1		0
602	1	0	1946	1966	1997	27.85	31	1		0
603	1	0	1947	1966	1998	3.84	32	1		0
604	1	0	1947	1966	1998	32.6	32	1		0
605	1	0	1943	1967	1994	25.02	27	1		0
606	1	0	1950	1967	2001	11.01	34	1		0
607	1	0	1935	1968	1986	18.17	18	1		0
608	1	0	1943	1968	1994	10.92	26	1		0
609	1	0	1943	1968	1994	26.39	26	1		0
610	1	0	1941	1969	1992	23.02	23	1		0
611	1	0	1942	1969	1993	16.13	24	1		0
612	1	0	1942	1969	1993	23.77	24	1		0
613	1	0	1942	1969	1993	24.18	24	1		0
614	1	0	1942	1969	1993	24.27	24	1		0
615	1	0	1943	1969	1994	5	25	1		0
616	1	0	1943	1969	1994	16.35	25	1		0
617	1	0	1943	1969	1994	18.35	25	1		0
618	1	0	1943	1969	1994	16.01	25	1		0
619	1	0	1943	1969	1994	13.59	25	1		0
620	1	0	1943	1969	1994	12.93	25	1		0
621	1	0	1943	1969	1994	19.76	25	1		0
622	1	0	1943	1969	1994	19.01	25	1		0
623	1	0	1943	1969	1994	25.27	25	1		0
624	1	0	1943	1969	1994	25.44	25	1		0
625	1	0	1943	1969	1994	21.01	25	1		0
626	1	0	1943	1969	1994	25.18	25	1		0
627	1	0	1943	1969	1994	22.01	25	1		0
628	1	0	1943	1969	1994	25.44	25	1		0
629	1	0	1943	1969	1994	25.44	25	1		0
630	1	0	1943	1969	1994	25.02	25	1		0
631	1	0	1943	1969	1994	25.02	25	1		0
632	1	0	1944	1969	1995	25.85	26	1		0
633	1	0	1944	1969	1995	26.52	26	1		0
634	1	0	1944	1969	1995	26.1	26	1		0
635	1	0	1944	1969	1995	26.49	26	1		0
636	1	0	1944	1969	1995	26.44	26	1		0
637	1	0	1944	1969	1995	26.44	26	1		0
638	1	0	1944	1969	1995	25.68	26	1		0
639	1	0	1944	1969	1995	26.35	26	1		0
640	1	0	1944	1969	1995	25.18	26	1		0
641	1	0	1944	1969	1995	25.1	26	1		0
642	1	0	1944	1969	1995	26.18	26	1		0
643	1	0	1945	1969	1996	3	27	1		0
644	1	0	1945	1969	1996	27.27	27	1		0
645	1	0	1945	1969	1996	26.6	27	1		0
646	1	0	1945	1969	1996	27.1	27	1		0
647	1	0	1946	1969	1997	28.44	28	1		0
648	1	0	1947	1969	1998	7.09	29	1		0
649	1	0	1947	1969	1998	29.02	29	1		0
650	1	0	1947	1969	1998	29.27	29	1		0
651	1	0	1930	1965	1980	15.18	15	1		0
652	1	0	1933	1965	1983	18.01	18	1		0
653	1	0	1943	1965	1993	28.02	28	1		0
654	1	0	1943	1965	1993	24.52	28	1		0
655	1	0	1943	1965	1993	28.69	28	1		0
656	1	0	1943	1965	1993	23.1	28	1		0
657	1	0	1944	1965	1994	29.27	29	1		0
658	1	0	1946	1965	1996	31.02	31	1		0
659	1	0	1946	1965	1996	30.94	31	1		0
660	1	0	1947	1965	1997	8.01	32	1		0
661	1	0	1948	1965	1998	33.19	33	1		0
662	1	0	1939	1966	1989	17.84	23	1		0
663	1	0	1939	1966	1989	23.52	23	1		0
664	1	0	1942	1966	1992	26.68	26	1		0
665	1	0	1942	1966	1992	26.1	26	1		0
666	1	0	1942	1966	1992	26.34	26	1		0
667	1	0	1943	1966	1993	26.85	27	1		0
668	1	0	1944	1966	1994	27.68	28	1		0
669	1	0	1944	1966	1994	28.36	28	1		0
670	1	0	1944	1966	1994	26.1	28	1		0
671	1	0	1945	1966	1995	6.41	29	1		0
672	1	0	1945	1966	1995	29.52	29	1		0
673	1	0	1945	1966	1995	28.93	29	1		0
674	1	0	1945	1966	1995	29.35	29	1		0
675	1	0	1945	1966	1995	29.35	29	1		0
676	1	0	1946	1966	1996	28.19	30	1		0
677	1	0	1946	1966	1996	30.35	30	1		0
678	1	0	1947	1966	1997	31.36	31	1		0
679	1	0	1947	1966	1997	25.76	31	1		0
680	1	0	1947	1966	1997	31.45	31	1		0
681	1	0	1947	1966	1997	31.6	31	1		0
682	1	0	1947	1966	1997	30.94	31	1		0
683	1	0	1947	1966	1997	31.68	31	1		0
684	1	0	1948	1966	1998	32.18	32	1		0
685	1	0	1948	1966	1998	32.02	32	1		0
686	1	0	1948	1966	1998	32.86	32	1		0
687	1	0	1948	1966	1998	32.86	32	1		0
688	1	0	1948	1966	1998	32.6	32	1		0
689	1	0	1948	1966	1998	32.43	32	1		0
690	1	0	1942	1967	1992	25.26	25	1		0
691	1	0	1947	1967	1997	30.19	30	1		0
692	1	0	1948	1967	1998	30.49	31	1		0
693	1	0	1948	1967	1998	3.08	31	1		0
694	1	0	1948	1967	1998	10.63	31	1		0
695	1	0	1948	1967	1998	30.52	31	1		0
696	1	0	1948	1967	1998	20.43	31	1		0
697	1	0	1948	1967	1998	30.6	31	1		0
698	1	0	1948	1967	1998	30.6	31	1		0
699	1	0	1948	1967	1998	31.02	31	1		0
700	1	0	1949	1967	1999	32.02	32	1		0
701	1	0	1950	1967	2000	32.86	33	1		0
702	1	0	1947	1968	1997	28.93	29	1		0
703	1	0	1947	1968	1997	28.77	29	1		0
704	1	0	1948	1968	1998	30.77	30	1		0
705	1	0	1948	1968	1998	29.6	30	1		0
706	1	0	1948	1968	1998	21.01	30	1		0
707	1	0	1948	1968	1998	24.52	30	1		0
708	1	0	1951	1968	2001	32.39	33	1		0
709	1	0	1951	1968	2001	27.02	33	1		0
710	1	0	1951	1968	2001	32.39	33	1		0
711	1	0	1951	1968	2001	32.56	33	1		0
712	1	0	1951	1968	2001	32.31	33	1		0
713	1	0	1951	1968	2001	25.02	33	1		0
714	1	0	1951	1968	2001	32.56	33	1		0
715	1	0	1951	1968	2001	32.52	33	1		0
716	1	0	1933	1969	1983	14.34	14	1		0
717	1	0	1942	1969	1992	10.01	23	1		0
718	1	0	1942	1969	1992	23.6	23	1		0
719	1	0	1942	1969	1992	23.6	23	1		0
720	1	0	1942	1969	1992	23.52	23	1		0
721	1	0	1942	1969	1992	23.6	23	1		0
722	1	0	1942	1969	1992	22.43	23	1		0
723	1	0	1942	1969	1992	21.52	23	1		0
724	1	0	1942	1969	1992	24.68	23	1		0
725	1	0	1942	1969	1992	23.18	23	1		0
726	1	0	1942	1969	1992	23.35	23	1		0
727	1	0	1942	1969	1992	22.93	23	1		0
728	1	0	1943	1969	1993	24.18	24	1		0
729	1	0	1943	1969	1993	24.27	24	1		0
730	1	0	1943	1969	1993	24.31	24	1		0
731	1	0	1943	1969	1993	23.93	24	1		0
732	1	0	1943	1969	1993	24.02	24	1		0
733	1	0	1943	1969	1993	24.18	24	1		0
734	1	0	1944	1969	1994	5	25	1		0
735	1	0	1944	1969	1994	13.26	25	1		0
736	1	0	1944	1969	1994	12.09	25	1		0
737	1	0	1944	1969	1994	18.01	25	1		0
738	1	0	1944	1969	1994	25.44	25	1		0
739	1	0	1944	1969	1994	25.18	25	1		0
740	1	0	1944	1969	1994	25.27	25	1		0
741	1	0	1944	1969	1994	24.68	25	1		0
742	1	0	1944	1969	1994	25.1	25	1		0
743	1	0	1944	1969	1994	25.44	25	1		0
744	1	0	1944	1969	1994	25.35	25	1		0
745	1	0	1944	1969	1994	25.35	25	1		0
746	1	0	1944	1969	1994	25.02	25	1		0
747	1	0	1944	1969	1994	25.02	25	1		0
748	1	0	1944	1969	1994	25.02	25	1		0
749	1	0	1944	1969	1994	25.02	25	1		0
750	1	0	1944	1969	1994	24.68	25	1		0
751	1	0	1944	1969	1994	25.1	25	1		0
752	1	0	1944	1969	1994	25.02	25	1		0
753	1	0	1944	1969	1994	25.1	25	1		0
754	1	0	1944	1969	1994	24.93	25	1		0
755	1	0	1945	1969	1995	6.59	26	1		0
756	1	0	1945	1969	1995	14.26	26	1		0
757	1	0	1945	1969	1995	26.43	26	1		0
758	1	0	1945	1969	1995	26.43	26	1		0
759	1	0	1945	1969	1995	26.44	26	1		0
760	1	0	1945	1969	1995	26.1	26	1		0
761	1	0	1946	1969	1996	28.19	27	1		0
762	1	0	1948	1969	1998	28.52	29	1		0
763	1	0	1948	1969	1998	4	29	1		0
764	1	0	1948	1969	1998	7.84	29	1		0
765	1	0	1948	1969	1998	11.3	29	1		0
766	1	0	1948	1969	1998	28.6	29	1		0
767	1	0	1951	1969	2001	32.14	32	1		0
768	1	0	1951	1969	2001	31.31	32	1		0
769	1	0	1944	1965	1993	27.77	28	1		0
770	1	0	1945	1965	1994	29.35	29	1		0
771	1	0	1946	1965	1995	29.68	30	1		0
772	1	0	1947	1965	1996	30.6	31	1		0
773	1	0	1939	1966	1988	13.8	22	1		0
774	1	0	1944	1966	1993	26.94	27	1		0
775	1	0	1944	1966	1993	27.27	27	1		0
776	1	0	1945	1966	1994	17.67	28	1		0
777	1	0	1945	1966	1994	13.76	28	1		0
778	1	0	1945	1966	1994	28.43	28	1		0
779	1	0	1945	1966	1994	27.68	28	1		0
780	1	0	1945	1966	1994	27.6	28	1		0
781	1	0	1945	1966	1994	28.35	28	1		0
782	1	0	1945	1966	1994	28.6	28	1		0
783	1	0	1945	1966	1994	28.69	28	1		0
784	1	0	1946	1966	1995	28.85	29	1		0
785	1	0	1946	1966	1995	29.35	29	1		0
786	1	0	1947	1966	1996	26.1	30	1		0
787	1	0	1948	1966	1997	30.94	31	1		0
788	1	0	1949	1966	1998	6.67	32	1		0
789	1	0	1949	1966	1998	31.49	32	1		0
790	1	0	1949	1966	1998	30.1	32	1		0
791	1	0	1949	1966	1998	31.59	32	1		0
792	1	0	1949	1966	1998	32.02	32	1		0
793	1	0	1944	1967	1993	26.35	26	1		0
794	1	0	1948	1968	1997	29.1	29	1		0
795	1	0	1949	1968	1998	30.19	30	1		0
796	1	0	1949	1968	1998	29.43	30	1		0
797	1	0	1949	1968	1998	30.02	30	1		0
798	1	0	1950	1968	1999	30.85	31	1		0
799	1	0	1952	1968	2001	32.47	33	1		0
800	1	0	1952	1968	2001	32.39	33	1		0
801	1	0	1952	1968	2001	32.39	33	1		0
802	1	0	1952	1968	2001	32.39	33	1		0
803	1	0	1952	1968	2001	32.48	33	1		0
804	1	0	1952	1968	2001	32.23	33	1		0
805	1	0	1952	1968	2001	32.39	33	1		0
806	1	0	1952	1968	2001	32.38	33	1		0
807	1	0	1943	1969	1992	18.01	23	1		0
808	1	0	1943	1969	1992	23.52	23	1		0
809	1	0	1943	1969	1992	23.52	23	1		0
810	1	0	1943	1969	1992	23.52	23	1		0
811	1	0	1943	1969	1992	23.52	23	1		0
812	1	0	1943	1969	1992	23.6	23	1		0
813	1	0	1943	1969	1992	23.69	23	1		0
814	1	0	1943	1969	1992	22.68	23	1		0
815	1	0	1943	1969	1992	23.68	23	1		0
816	1	0	1943	1969	1992	29.02	23	1		0
817	1	0	1943	1969	1992	23.27	23	1		0
818	1	0	1944	1969	1993	24.35	24	1		0
819	1	0	1944	1969	1993	24.44	24	1		0
820	1	0	1944	1969	1993	24.27	24	1		0
821	1	0	1944	1969	1993	24.52	24	1		0
822	1	0	1945	1969	1994	5.76	25	1		0
823	1	0	1945	1969	1994	14.26	25	1		0
824	1	0	1945	1969	1994	25.1	25	1		0
825	1	0	1945	1969	1994	25.02	25	1		0
826	1	0	1945	1969	1994	25.1	25	1		0
827	1	0	1945	1969	1994	24.93	25	1		0
828	1	0	1945	1969	1994	25.18	25	1		0
829	1	0	1945	1969	1994	25.44	25	1		0
830	1	0	1945	1969	1994	25.77	25	1		0
831	1	0	1945	1969	1994	25.27	25	1		0
832	1	0	1945	1969	1994	24.35	25	1		0
833	1	0	1945	1969	1994	25.44	25	1		0
834	1	0	1945	1969	1994	25.44	25	1		0
835	1	0	1945	1969	1994	24.6	25	1		0
836	1	0	1945	1969	1994	24.6	25	1		0
837	1	0	1945	1969	1994	25.02	25	1		0
838	1	0	1945	1969	1994	25.02	25	1		0
839	1	0	1945	1969	1994	25.02	25	1		0
840	1	0	1945	1969	1994	24.52	25	1		0
841	1	0	1945	1969	1994	25.1	25	1		0
842	1	0	1945	1969	1994	25.43	25	1		0
843	1	0	1945	1969	1994	25.1	25	1		0
844	1	0	1946	1969	1995	19.17	26	1		0
845	1	0	1946	1969	1995	26.1	26	1		0
846	1	0	1949	1969	1998	20.01	29	1		0
847	1	0	1949	1969	1998	28.07	29	1		0
848	1	0	1949	1969	1998	29.02	29	1		0
849	1	0	1949	1969	1998	29.02	29	1		0
850	1	0	1952	1969	2001	3.65	32	1		0
851	1	0	1952	1969	2001	31.31	32	1		0
852	1	0	1952	1969	2001	32.06	32	1		0
853	1	0	1952	1969	2001	31.77	32	1		0
854	1	0	1952	1969	2001	31.6	32	1		0
855	1	0	1946	1965	1994	17.43	29	1		0
856	1	0	1946	1965	1994	29.4	29	1		0
857	1	0	1945	1966	1993	27.35	27	1		0
858	1	0	1946	1966	1994	19.93	28	1		0
859	1	0	1946	1966	1994	27.6	28	1		0
860	1	0	1946	1966	1994	27.68	28	1		0
861	1	0	1946	1966	1994	28.02	28	1		0
862	1	0	1946	1966	1994	21.01	28	1		0
863	1	0	1946	1966	1994	28.35	28	1		0
864	1	0	1946	1966	1994	27.93	28	1		0
865	1	0	1950	1966	1998	17.01	32	1		0
866	1	0	1950	1967	1998	1.75	31	1		0
867	1	0	1950	1967	1998	30.52	31	1		0
868	1	0	1950	1968	1998	29.68	30	1		0
869	1	0	1950	1968	1998	30.1	30	1		0
870	1	0	1950	1968	1998	29.43	30	1		0
871	1	0	1950	1968	1998	29.68	30	1		0
872	1	0	1950	1968	1998	29.76	30	1		0
873	1	0	1950	1968	1998	29.43	30	1		0
874	1	0	1950	1968	1998	30.02	30	1		0
875	1	0	1950	1968	1998	29.85	30	1		0
876	1	0	1942	1969	1990	20.77	21	1		0
877	1	0	1944	1969	1992	7.17	23	1		0
878	1	0	1944	1969	1992	22.14	23	1		0
879	1	0	1944	1969	1992	23.52	23	1		0
880	1	0	1944	1969	1992	23.52	23	1		0
881	1	0	1944	1969	1992	23.52	23	1		0
882	1	0	1944	1969	1992	23.44	23	1		0
883	1	0	1944	1969	1992	23.44	23	1		0
884	1	0	1945	1969	1993	24.44	24	1		0
885	1	0	1945	1969	1993	24.44	24	1		0
886	1	0	1945	1969	1993	25.02	24	1		0
887	1	0	1945	1969	1993	24.27	24	1		0
888	1	0	1945	1969	1993	24.1	24	1		0
889	1	0	1945	1969	1993	24.35	24	1		0
890	1	0	1945	1969	1993	24.44	24	1		0
891	1	0	1946	1969	1994	9.01	25	1		0
892	1	0	1946	1969	1994	1.04	25	1		0
893	1	0	1946	1969	1994	18.72	25	1		0
894	1	0	1946	1969	1994	14.93	25	1		0
895	1	0	1946	1969	1994	25.1	25	1		0
896	1	0	1946	1969	1994	25.1	25	1		0
897	1	0	1946	1969	1994	25.35	25	1		0
898	1	0	1946	1969	1994	25.18	25	1		0
899	1	0	1946	1969	1994	25.77	25	1		0
900	1	0	1946	1969	1994	23.27	25	1		0
901	1	0	1946	1969	1994	25.27	25	1		0
902	1	0	1946	1969	1994	25.18	25	1		0
903	1	0	1946	1969	1994	25.3	25	1		0
904	1	0	1946	1969	1994	25.39	25	1		0
905	1	0	1946	1969	1994	23.68	25	1		0
906	1	0	1946	1969	1994	24.68	25	1		0
907	1	0	1946	1969	1994	24.68	25	1		0
908	1	0	1946	1969	1994	25.02	25	1		0
909	1	0	1946	1969	1994	25.02	25	1		0
910	1	0	1946	1969	1994	25.02	25	1		0
911	1	0	1946	1969	1994	25.44	25	1		0
912	1	0	1946	1969	1994	24.96	25	1		0
913	1	0	1947	1969	1995	26.39	26	1		0
914	1	0	1947	1969	1995	25.85	26	1		0
915	1	0	1950	1969	1998	28.43	29	1		0
916	1	0	1950	1969	1998	29.02	29	1		0
917	1	0	1950	1969	1998	29.02	29	1		0
918	1	0	1947	1965	1994	22.01	29	1		0
919	1	0	1947	1965	1994	29.02	29	1		0
920	1	0	1945	1966	1992	26.43	26	1		0
921	1	0	1946	1966	1993	27.68	27	1		0
922	1	0	1947	1966	1994	8.01	28	1		0
923	1	0	1947	1966	1994	11.5	28	1		0
924	1	0	1947	1966	1994	27.77	28	1		0
925	1	0	1947	1966	1994	27.68	28	1		0
926	1	0	1947	1966	1994	28.35	28	1		0
927	1	0	1947	1966	1994	28.39	28	1		0
928	1	0	1947	1966	1994	27.6	28	1		0
929	1	0	1947	1966	1994	28.02	28	1		0
930	1	0	1947	1966	1994	28.02	28	1		0
931	1	0	1947	1966	1994	27.93	28	1		0
932	1	0	1947	1966	1994	28.43	28	1		0
933	1	0	1947	1967	1994	27.27	27	1		0
934	1	0	1947	1967	1994	27.27	27	1		0
935	1	0	1947	1967	1994	27.02	27	1		0
936	1	0	1946	1968	1993	24.52	25	1		0
937	1	0	1947	1968	1994	25.68	26	1		0
938	1	0	1951	1968	1998	30.19	30	1		0
939	1	0	1951	1968	1998	30.27	30	1		0
940	1	0	1951	1968	1998	29.68	30	1		0
941	1	0	1951	1968	1998	30.02	30	1		0
942	1	0	1951	1968	1998	30.02	30	1		0
943	1	0	1945	1969	1992	23.6	23	1		0
944	1	0	1945	1969	1992	23.6	23	1		0
945	1	0	1945	1969	1992	23.44	23	1		0
946	1	0	1945	1969	1992	23.6	23	1		0
947	1	0	1945	1969	1992	23.1	23	1		0
948	1	0	1946	1969	1993	16.51	24	1		0
949	1	0	1946	1969	1993	24.35	24	1		0
950	1	0	1946	1969	1993	24.35	24	1		0
951	1	0	1946	1969	1993	24.44	24	1		0
952	1	0	1946	1969	1993	24.27	24	1		0
953	1	0	1946	1969	1993	24.1	24	1		0
954	1	0	1946	1969	1993	23.52	24	1		0
955	1	0	1946	1969	1993	24.35	24	1		0
956	1	0	1946	1969	1993	24.26	24	1		0
957	1	0	1947	1969	1994	2.92	25	1		0
958	1	0	1947	1969	1994	17.26	25	1		0
959	1	0	1947	1969	1994	16.3	25	1		0
960	1	0	1947	1969	1994	20.74	25	1		0
961	1	0	1947	1969	1994	25.35	25	1		0
962	1	0	1947	1969	1994	24.35	25	1		0
963	1	0	1947	1969	1994	25.02	25	1		0
964	1	0	1947	1969	1994	25.27	25	1		0
965	1	0	1947	1969	1994	22.85	25	1		0
966	1	0	1951	1969	1998	10.01	29	1		0
967	1	0	1940	1965	1986	20.76	21	1		0
968	1	0	1942	1965	1988	23.18	23	1		0
969	1	0	1946	1965	1992	27.02	27	1		0
970	1	0	1947	1965	1993	27.85	28	1		0
971	1	0	1947	1965	1993	26.85	28	1		0
972	1	0	1947	1965	1993	28.19	28	1		0
973	1	0	1948	1965	1994	28.77	29	1		0
974	1	0	1948	1965	1994	29.02	29	1		0
975	1	0	1946	1966	1992	26.35	26	1		0
976	1	0	1946	1966	1992	26.35	26	1		0
977	1	0	1947	1966	1993	19.18	27	1		0
978	1	0	1947	1966	1993	14.59	27	1		0
979	1	0	1947	1966	1993	27.52	27	1		0
980	1	0	1948	1966	1994	28.43	28	1		0
981	1	0	1948	1966	1994	22.18	28	1		0
982	1	0	1948	1966	1994	27.6	28	1		0
983	1	0	1948	1966	1994	28.02	28	1		0
984	1	0	1948	1966	1994	28.35	28	1		0
985	1	0	1948	1966	1994	28.35	28	1		0
986	1	0	1949	1966	1995	29.35	29	1		0
987	1	0	1948	1967	1994	2	27	1		0
988	1	0	1948	1967	1994	27.1	27	1		0
989	1	0	1948	1968	1994	26.1	26	1		0
990	1	0	1948	1968	1994	24.02	26	1		0
991	1	0	1949	1968	1995	26.6	27	1		0
992	1	0	1951	1968	1997	28.48	29	1		0
993	1	0	1944	1969	1990	21.01	21	1		0
994	1	0	1946	1969	1992	22.76	23	1		0
995	1	0	1946	1969	1992	23.6	23	1		0
996	1	0	1946	1969	1992	23.52	23	1		0
997	1	0	1946	1969	1992	23.6	23	1		0
998	1	0	1946	1969	1992	22.6	23	1		0
999	1	0	1946	1969	1992	23.44	23	1		0
1000	1	0	1946	1969	1992	23.1	23	1		0
1001	1	0	1947	1969	1993	24.27	24	1		0
1002	1	0	1947	1969	1993	24.35	24	1		0
1003	1	0	1948	1969	1994	25.18	25	1		0
1004	1	0	1949	1969	1995	25.76	26	1		0
1005	1	0	1951	1969	1997	6	28	1		0
1006	1	0	1952	1969	1998	1.25	29	1		0
1007	1	0	1941	1965	1986	15.09	21	1		0
1008	1	0	1947	1965	1992	24.44	27	1		0
1009	1	0	1947	1965	1992	26.93	27	1		0
1010	1	0	1949	1965	1994	29.6	29	1		0
1011	1	0	1949	1965	1994	29.02	29	1		0
1012	1	0	1949	1966	1994	8.42	28	1		0
1013	1	0	1949	1966	1994	28.02	28	1		0
1014	1	0	1949	1966	1994	28.39	28	1		0
1015	1	0	1949	1966	1994	23.67	28	1		0
1016	1	0	1949	1966	1994	28.52	28	1		0
1017	1	0	1949	1967	1994	17.18	27	1		0
1018	1	0	1949	1967	1994	27.19	27	1		0
1019	1	0	1949	1967	1994	25.68	27	1		0
1020	1	0	1949	1968	1994	26.27	26	1		0
1021	1	0	1949	1968	1994	26.27	26	1		0
1022	1	0	1949	1968	1994	20.62	26	1		0
1023	1	0	1949	1968	1994	22.88	26	1		0
1024	1	0	1949	1968	1994	22.01	26	1		0
1025	1	0	1953	1968	1998	29.85	30	1		0
1026	1	0	1947	1969	1992	23.18	23	1		0
1027	1	0	1947	1969	1992	23.52	23	1		0
1028	1	0	1947	1969	1992	23.44	23	1		0
1029	1	0	1949	1969	1994	25.84	25	1		0
1030	1	0	1949	1969	1994	24.68	25	1		0
1031	1	0	1950	1969	1995	25.68	26	1		0
1032	1	0	1952	1969	1997	6	28	1		0
1033	1	0	1953	1969	1998	4.83	29	1		0
1034	1	0	1942	1965	1986	20.76	21	1		0
1035	1	0	1949	1966	1993	27.51	27	1		0
1036	1	0	1948	1967	1992	24.52	25	1		0
1037	1	0	1950	1967	1994	19.68	27	1		0
1038	1	0	1950	1967	1994	18.93	27	1		0
1039	1	0	1950	1967	1994	27.27	27	1		0
1040	1	0	1950	1967	1994	27.02	27	1		0
1041	1	0	1950	1967	1994	20.18	27	1		0
1042	1	0	1950	1967	1994	27.1	27	1		0
1043	1	0	1950	1968	1994	26.27	26	1		0
1044	1	0	1950	1968	1994	26.6	26	1		0
1045	1	0	1950	1968	1994	26.02	26	1		0
1046	1	0	1950	1969	1994	10	25	1		0
1047	1	0	1951	1969	1995	25.68	26	1		0
1048	1	0	1954	1969	1998	28.81	29	1		0
1049	1	0	1954	1969	1998	28.9	29	1		0
1050	1	0	1951	1966	1994	27.85	28	1		0
1051	1	0	1951	1967	1994	27.05	27	1		0
1052	1	0	1951	1968	1994	18.93	26	1		0
1053	1	0	1952	1968	1995	26.1	27	1		0
1054	1	0	1950	1969	1993	23.68	24	1		0
1055	1	0	1951	1969	1994	10.59	25	1		0
1056	1	0	1951	1969	1994	24.52	25	1		0
1057	1	0	1947	1965	1989	24.01	24	1		0
1058	1	0	1950	1966	1992	9.25	26	1		0
1059	1	0	1951	1967	1993	22.77	26	1		0
1060	1	0	1952	1968	1994	12.76	26	1		0
1061	1	0	1952	1968	1994	26.44	26	1		0
1062	1	0	1952	1968	1994	26.02	26	1		0
1063	1	0	1952	1969	1994	16.42	25	1		0
1064	1	0	1949	1966	1988	22.76	22	1		0
1065	1	0	1948	1966	1984	16.6	18	1		0
1066	1	0	1948	1965	1975	10.01	10	1		0
1067	1	0	1932	1973	1994	20.59	21	1		0
1068	1	0	1933	1973	1994	20.68	21	1		0
1069	1	0	1941	1973	1998	25.02	25	1		0
1070	1	0	1946	1970	2001	1.08	31	1		0
1071	1	0	1937	1973	1992	5.75	19	1		0
1072	1	0	1929	1970	1983	12.93	13	1		0
1073	1	0	1947	1972	2001	29.26	29	1		0
1074	1	0	1940	1973	1994	16.59	21	1		0
1075	1	0	1947	1973	2001	5.37	28	1		0
1076	1	0	1945	1970	1998	11.76	28	1		0
1077	1	0	1941	1971	1994	18.26	23	1		0
1078	1	0	1945	1972	1998	7.51	26	1		0
1079	1	0	1934	1973	1987	14.26	14	1		0
1080	1	0	1940	1973	1993	14.01	20	1		0
1081	1	0	1946	1973	1999	24.35	26	1		0
1082	1	0	1943	1970	1995	25.02	25	1		0
1083	1	0	1946	1970	1998	28.27	28	1		0
1084	1	0	1947	1971	1999	27.94	28	1		0
1085	1	0	1949	1971	2001	2.58	30	1		0
1086	1	0	1947	1973	1999	24.6	26	1		0
1087	1	0	1936	1974	1988	14.09	14	1		0
1088	1	0	1949	1974	2001	6.42	27	1		0
1089	1	0	1943	1970	1994	10.01	24	1		0
1090	1	0	1943	1970	1994	24.1	24	1		0
1091	1	0	1944	1970	1995	24.85	25	1		0
1092	1	0	1950	1970	2001	30.48	31	1		0
1093	1	0	1950	1970	2001	30.77	31	1		0
1094	1	0	1943	1971	1994	14.01	23	1		0
1095	1	0	1943	1971	1994	23.02	23	1		0
1096	1	0	1944	1971	1995	23.85	24	1		0
1097	1	0	1946	1971	1997	25.68	26	1		0
1098	1	0	1943	1972	1994	18.34	22	1		0
1099	1	0	1946	1972	1997	25.44	25	1		0
1100	1	0	1950	1972	2001	11.24	29	1		0
1101	1	0	1941	1973	1992	18.93	19	1		0
1102	1	0	1943	1973	1994	18.76	21	1		0
1103	1	0	1943	1973	1994	20.59	21	1		0
1104	1	0	1943	1973	1994	20.51	21	1		0
1105	1	0	1943	1973	1994	20.64	21	1		0
1106	1	0	1945	1973	1996	21.01	23	1		0
1107	1	0	1947	1973	1998	25.02	25	1		0
1108	1	0	1947	1973	1998	25.02	25	1		0
1109	1	0	1947	1973	1998	22.6	25	1		0
1110	1	0	1950	1973	2001	16.43	28	1		0
1111	1	0	1950	1973	2001	22.76	28	1		0
1112	1	0	1940	1970	1990	20.52	20	1		0
1113	1	0	1943	1970	1993	17.1	23	1		0
1114	1	0	1944	1970	1994	12.51	24	1		0
1115	1	0	1944	1970	1994	24.51	24	1		0
1116	1	0	1945	1970	1995	25.85	25	1		0
1117	1	0	1945	1970	1995	25.85	25	1		0
1118	1	0	1945	1970	1995	25.43	25	1		0
1119	1	0	1946	1970	1996	25.85	26	1		0
1120	1	0	1946	1970	1996	26.02	26	1		0
1121	1	0	1946	1970	1996	22.6	26	1		0
1122	1	0	1947	1970	1997	27.77	27	1		0
1123	1	0	1947	1970	1997	27.19	27	1		0
1124	1	0	1947	1970	1997	27.35	27	1		0
1125	1	0	1947	1970	1997	27.52	27	1		0
1126	1	0	1948	1970	1998	28.27	28	1		0
1127	1	0	1948	1970	1998	33.61	28	1		0
1128	1	0	1948	1970	1998	27.68	28	1		0
1129	1	0	1948	1970	1998	27.8	28	1		0
1130	1	0	1949	1970	1999	29.1	29	1		0
1131	1	0	1951	1970	2001	30.64	31	1		0
1132	1	0	1951	1970	2001	30.31	31	1		0
1133	1	0	1951	1970	2001	30.64	31	1		0
1134	1	0	1951	1970	2001	30.6	31	1		0
1135	1	0	1937	1971	1987	16.14	16	1		0
1136	1	0	1947	1971	1997	26.1	26	1		0
1137	1	0	1948	1971	1998	9.01	27	1		0
1138	1	0	1948	1971	1998	9.01	27	1		0
1139	1	0	1948	1971	1998	4	27	1		0
1140	1	0	1948	1971	1998	1.61	27	1		0
1141	1	0	1948	1971	1998	26.43	27	1		0
1142	1	0	1948	1971	1998	20.43	27	1		0
1143	1	0	1949	1971	1999	27.94	28	1		0
1144	1	0	1950	1971	2000	26.93	29	1		0
1145	1	0	1951	1971	2001	2.67	30	1		0
1146	1	0	1951	1971	2001	29.73	30	1		0
1147	1	0	1951	1971	2001	29.52	30	1		0
1148	1	0	1951	1971	2001	29.35	30	1		0
1149	1	0	1933	1972	1983	3	11	1		0
1150	1	0	1944	1972	1994	21.68	22	1		0
1151	1	0	1948	1972	1998	7.67	26	1		0
1152	1	0	1948	1972	1998	25.76	26	1		0
1153	1	0	1948	1972	1998	25.76	26	1		0
1154	1	0	1948	1972	1998	26.02	26	1		0
1155	1	0	1948	1972	1998	26.02	26	1		0
1156	1	0	1948	1972	1998	26.02	26	1		0
1157	1	0	1948	1972	1998	25.51	26	1		0
1158	1	0	1951	1972	2001	28.77	29	1		0
1159	1	0	1944	1973	1994	33.02	21	1		0
1160	1	0	1947	1973	1997	17.01	24	1		0
1161	1	0	1947	1973	1997	23.77	24	1		0
1162	1	0	1947	1973	1997	24.1	24	1		0
1163	1	0	1948	1973	1998	3.58	25	1		0
1164	1	0	1948	1973	1998	18.05	25	1		0
1165	1	0	1948	1973	1998	23.58	25	1		0
1166	1	0	1948	1973	1998	20.01	25	1		0
1167	1	0	1948	1973	1998	25.18	25	1		0
1168	1	0	1948	1973	1998	23.43	25	1		0
1169	1	0	1949	1973	1999	25.77	26	1		0
1170	1	0	1951	1973	2001	27.47	28	1		0
1171	1	0	1944	1974	1994	2.55	20	1		0
1172	1	0	1945	1974	1995	6.34	21	1		0
1173	1	0	1946	1974	1996	22.02	22	1		0
1174	1	0	1944	1970	1993	22.93	23	1		0
1175	1	0	1945	1970	1994	24.27	24	1		0
1176	1	0	1949	1970	1998	27.6	28	1		0
1177	1	0	1949	1970	1998	27.93	28	1		0
1178	1	0	1949	1970	1998	28.02	28	1		0
1179	1	0	1949	1970	1998	27.77	28	1		0
1180	1	0	1952	1970	2001	30.64	31	1		0
1181	1	0	1952	1970	2001	30.64	31	1		0
1182	1	0	1952	1970	2001	30.56	31	1		0
1183	1	0	1952	1970	2001	30.64	31	1		0
1184	1	0	1952	1970	2001	30.64	31	1		0
1185	1	0	1952	1970	2001	30.64	31	1		0
1186	1	0	1952	1970	2001	30.23	31	1		0
1187	1	0	1952	1970	2001	30.56	31	1		0
1188	1	0	1952	1970	2001	30.39	31	1		0
1189	1	0	1952	1970	2001	30.69	31	1		0
1190	1	0	1952	1970	2001	30.69	31	1		0
1191	1	0	1952	1970	2001	30.59	31	1		0
1192	1	0	1943	1971	1992	20.93	21	1		0
1193	1	0	1949	1971	1998	3.5	27	1		0
1194	1	0	1949	1971	1998	26.76	27	1		0
1195	1	0	1949	1971	1998	27.02	27	1		0
1196	1	0	1949	1971	1998	27.02	27	1		0
1197	1	0	1949	1971	1998	27.02	27	1		0
1198	1	0	1949	1971	1998	23.93	27	1		0
1199	1	0	1952	1971	2001	29.47	30	1		0
1200	1	0	1952	1971	2001	29.64	30	1		0
1201	1	0	1952	1971	2001	29.31	30	1		0
1202	1	0	1952	1971	2001	29.31	30	1		0
1203	1	0	1952	1971	2001	29.64	30	1		0
1204	1	0	1952	1971	2001	29.23	30	1		0
1205	1	0	1952	1971	2001	29.52	30	1		0
1206	1	0	1952	1971	2001	29.44	30	1		0
1207	1	0	1952	1971	2001	30.18	30	1		0
1208	1	0	1952	1971	2001	29.69	30	1		0
1209	1	0	1949	1972	1998	19.01	26	1		0
1210	1	0	1949	1972	1998	25.77	26	1		0
1211	1	0	1949	1972	1998	26.02	26	1		0
1212	1	0	1949	1972	1998	25.68	26	1		0
1213	1	0	1950	1972	1999	26.85	27	1		0
1214	1	0	1952	1972	2001	28.3	29	1		0
1215	1	0	1952	1972	2001	28.3	29	1		0
1216	1	0	1952	1972	2001	28.72	29	1		0
1217	1	0	1952	1972	2001	29.14	29	1		0
1218	1	0	1952	1972	2001	28.77	29	1		0
1219	1	0	1952	1972	2001	28.77	29	1		0
1220	1	0	1952	1972	2001	28.52	29	1		0
1221	1	0	1945	1973	1994	14.59	21	1		0
1222	1	0	1946	1973	1995	22.01	22	1		0
1223	1	0	1948	1973	1997	24.19	24	1		0
1224	1	0	1948	1973	1997	23.77	24	1		0
1225	1	0	1948	1973	1997	23.93	24	1		0
1226	1	0	1949	1973	1998	16.01	25	1		0
1227	1	0	1949	1973	1998	24.02	25	1		0
1228	1	0	1949	1973	1998	25.02	25	1		0
1229	1	0	1949	1973	1998	25.02	25	1		0
1230	1	0	1949	1973	1998	25.02	25	1		0
1231	1	0	1949	1973	1998	25.02	25	1		0
1232	1	0	1950	1973	1999	25.77	26	1		0
1233	1	0	1952	1973	2001	4	28	1		0
1234	1	0	1952	1973	2001	18.93	28	1		0
1235	1	0	1952	1973	2001	16.76	28	1		0
1236	1	0	1952	1973	2001	27.97	28	1		0
1237	1	0	1952	1973	2001	27.64	28	1		0
1238	1	0	1952	1973	2001	27.47	28	1		0
1239	1	0	1952	1973	2001	27.44	28	1		0
1240	1	0	1952	1973	2001	27.27	28	1		1
1241	1	0	1945	1974	1994	20.1	20	1		0
1242	1	0	1952	1974	2001	26.67	27	1		0
1243	1	0	1952	1974	2001	15.18	27	1		0
1244	1	0	1952	1974	2001	26.64	27	1		0
1245	1	0	1952	1974	2001	26.72	27	1		0
1246	1	0	1952	1974	2001	26.67	27	1		0
1247	1	0	1935	1970	1983	12.5	13	1		0
1248	1	0	1944	1970	1992	11.26	22	1		0
1249	1	0	1944	1970	1992	21.85	22	1		0
1250	1	0	1945	1970	1993	22.43	23	1		0
1251	1	0	1945	1970	1993	22.76	23	1		0
1252	1	0	1946	1970	1994	23.93	24	1		0
1253	1	0	1947	1970	1995	25.27	25	1		0
1254	1	0	1950	1970	1998	27.77	28	1		0
1255	1	0	1950	1970	1998	27.77	28	1		0
1256	1	0	1950	1970	1998	28.02	28	1		0
1257	1	0	1950	1970	1998	27.6	28	1		0
1258	1	0	1953	1970	2001	30.64	31	1		0
1259	1	0	1953	1970	2001	30.64	31	1		0
1260	1	0	1953	1970	2001	30.31	31	1		0
1261	1	0	1950	1971	1998	16.01	27	1		0
1262	1	0	1950	1971	1998	26.52	27	1		0
1263	1	0	1950	1971	1998	23.02	27	1		0
1264	1	0	1953	1971	2001	29.31	30	1		0
1265	1	0	1953	1971	2001	29.31	30	1		0
1266	1	0	1953	1971	2001	29.64	30	1		0
1267	1	0	1953	1971	2001	29.56	30	1		0
1268	1	0	1953	1971	2001	29.31	30	1		0
1269	1	0	1953	1971	2001	30.06	30	1		0
1270	1	0	1953	1971	2001	29.31	30	1		0
1271	1	0	1953	1971	2001	29.31	30	1		0
1272	1	0	1953	1971	2001	29.68	30	1		0
1273	1	0	1949	1972	1997	12.84	25	1		0
1274	1	0	1950	1972	1998	25.85	26	1		0
1275	1	0	1950	1972	1998	25.52	26	1		0
1276	1	0	1950	1972	1998	25.93	26	1		0
1277	1	0	1950	1972	1998	25.18	26	1		0
1278	1	0	1950	1972	1998	25.77	26	1		0
1279	1	0	1950	1972	1998	26.02	26	1		0
1280	1	0	1953	1972	2001	28.3	29	1		0
1281	1	0	1953	1972	2001	28.3	29	1		0
1282	1	0	1953	1972	2001	28.3	29	1		0
1283	1	0	1953	1972	2001	28.22	29	1		0
1284	1	0	1953	1972	2001	28.22	29	1		0
1285	1	0	1953	1972	2001	28.69	29	1		0
1286	1	0	1953	1972	2001	28.77	29	1		0
1287	1	0	1953	1972	2001	28.6	29	1		0
1288	1	0	1946	1973	1994	14.01	21	1		0
1289	1	0	1946	1973	1994	20.83	21	1		0
1290	1	0	1946	1973	1994	21.01	21	1		0
1291	1	0	1949	1973	1997	23.68	24	1		0
1292	1	0	1950	1973	1998	6.4	25	1		0
1293	1	0	1950	1973	1998	14.68	25	1		0
1294	1	0	1950	1973	1998	21.76	25	1		0
1295	1	0	1950	1973	1998	25.02	25	1		0
1296	1	0	1950	1973	1998	25.02	25	1		0
1297	1	0	1950	1973	1998	25.02	25	1		0
1298	1	0	1950	1973	1998	25.02	25	1		0
1299	1	0	1950	1973	1998	25.02	25	1		0
1300	1	0	1950	1973	1998	25.02	25	1		0
1301	1	0	1950	1973	1998	25.18	25	1		0
1302	1	0	1951	1973	1999	26.02	26	1		0
1303	1	0	1951	1973	1999	25.93	26	1		0
1304	1	0	1953	1973	2001	6.09	28	1		0
1305	1	0	1953	1973	2001	27.89	28	1		0
1306	1	0	1953	1973	2001	27.39	28	1		0
1307	1	0	1953	1973	2001	27.45	28	1		0
1308	1	0	1953	1974	2001	26.77	27	1		0
1309	1	0	1953	1974	2001	26.64	27	1		0
1310	1	0	1953	1974	2001	26.72	27	1		0
1311	1	0	1953	1974	2001	26.64	27	1		0
1312	1	0	1953	1974	2001	26.97	27	1		0
1313	1	0	1953	1974	2001	26.64	27	1		0
1314	1	0	1953	1974	2001	26.39	27	1		0
1315	1	0	1953	1974	2001	26.64	27	1		0
1316	1	0	1953	1974	2001	26.64	27	1		0
1317	1	0	1953	1974	2001	26.77	27	1		0
1318	1	0	1947	1970	1994	18.93	24	1		0
1319	1	0	1947	1970	1994	22.26	24	1		0
1320	1	0	1948	1970	1995	25.02	25	1		0
1321	1	0	1951	1970	1998	5.51	28	1		0
1322	1	0	1951	1970	1998	28.35	28	1		0
1323	1	0	1951	1970	1998	28.02	28	1		0
1324	1	0	1951	1970	1998	27.6	28	1		0
1325	1	0	1954	1970	2001	30.77	31	1		0
1326	1	0	1954	1970	2001	30.35	31	1		0
1327	1	0	1947	1971	1994	23.02	23	1		0
1328	1	0	1947	1971	1994	23.02	23	1		0
1329	1	0	1948	1971	1995	23.93	24	1		0
1330	1	0	1951	1971	1998	11.09	27	1		0
1331	1	0	1951	1971	1998	27.02	27	1		0
1332	1	0	1951	1971	1998	26.02	27	1		0
1333	1	0	1954	1971	2001	29.48	30	1		0
1334	1	0	1954	1971	2001	29.35	30	1		0
1335	1	0	1954	1971	2001	29.6	30	1		0
1336	1	0	1954	1971	2001	29.35	30	1		0
1337	1	0	1954	1971	2001	29.35	30	1		0
1338	1	0	1954	1971	2001	29.27	30	1		0
1339	1	0	1950	1972	1997	25.68	25	1		0
1340	1	0	1950	1972	1997	25.19	25	1		0
1341	1	0	1951	1972	1998	12.01	26	1		0
1342	1	0	1951	1972	1998	25.43	26	1		0
1343	1	0	1951	1972	1998	26.02	26	1		0
1344	1	0	1954	1972	2001	13.47	29	1		0
1345	1	0	1954	1972	2001	28.3	29	1		0
1346	1	0	1954	1972	2001	28.3	29	1		0
1347	1	0	1954	1972	2001	28.72	29	1		0
1348	1	0	1954	1972	2001	28.3	29	1		0
1349	1	0	1954	1972	2001	28.3	29	1		0
1350	1	0	1954	1972	2001	28.22	29	1		0
1351	1	0	1954	1972	2001	28.22	29	1		0
1352	1	0	1954	1972	2001	28.35	29	1		0
1353	1	0	1954	1972	2001	28.94	29	1		0
1354	1	0	1954	1972	2001	28.35	29	1		0
1355	1	0	1954	1972	2001	28.34	29	1		0
1356	1	0	1954	1972	2001	28.35	29	1		0
1357	1	0	1954	1972	2001	28.35	29	1		0
1358	1	0	1954	1972	2001	28.43	29	1		0
1359	1	0	1954	1972	2001	28.52	29	1		0
1360	1	0	1954	1972	2001	28.52	29	1		0
1361	1	0	1954	1972	2001	29.27	29	1		0
1362	1	0	1954	1972	2001	28.35	29	1		0
1363	1	0	1954	1972	2001	28.35	29	1		0
1364	1	0	1954	1972	2001	28.77	29	1		0
1365	1	0	1945	1973	1992	18.68	19	1		0
1366	1	0	1948	1973	1995	21.85	22	1		0
1367	1	0	1951	1973	1998	6.42	25	1		0
1368	1	0	1951	1973	1998	14.34	25	1		0
1369	1	0	1951	1973	1998	25.02	25	1		0
1370	1	0	1951	1973	1998	25.02	25	1		0
1371	1	0	1952	1973	1999	25.93	26	1		0
1372	1	0	1954	1973	2001	7.01	28	1		0
1373	1	0	1954	1973	2001	27.55	28	1		0
1374	1	0	1954	1973	2001	27.34	28	1		0
1375	1	0	1954	1973	2001	27.43	28	1		0
1376	1	0	1951	1974	1998	24.02	24	1		0
1377	1	0	1954	1974	2001	3	27	1		0
1378	1	0	1954	1974	2001	4	27	1		0
1379	1	0	1954	1974	2001	26.72	27	1		0
1380	1	0	1954	1974	2001	26.56	27	1		0
1381	1	0	1954	1974	2001	26.64	27	1		0
1382	1	0	1954	1974	2001	26.64	27	1		0
1383	1	0	1954	1974	2001	26.67	27	1		0
1384	1	0	1954	1974	2001	26.65	27	1		0
1385	1	0	1954	1974	2001	26.67	27	1		0
1386	1	0	1954	1974	2001	26.7	27	1		0
1387	1	0	1954	1974	2001	26.77	27	1		0
1388	1	0	1954	1974	2001	26.68	27	1		0
1389	1	0	1954	1974	2001	26.91	27	1		0
1390	1	0	1954	1974	2001	26.68	27	1		0
1391	1	0	1954	1974	2001	26.68	27	1		0
1392	1	0	1954	1974	2001	26.67	27	1		0
1393	1	0	1954	1974	2001	26.94	27	1		0
1394	1	0	1954	1974	2001	26.27	27	1		0
1395	1	0	1954	1974	2001	26.6	27	1		0
1396	1	0	1946	1970	1992	21.76	22	1		0
1397	1	0	1948	1970	1994	24.02	24	1		0
1398	1	0	1950	1970	1996	5.51	26	1		0
1399	1	0	1950	1970	1996	26.25	26	1		0
1400	1	0	1952	1970	1998	27.43	28	1		0
1401	1	0	1952	1970	1998	28.02	28	1		0
1402	1	0	1946	1971	1992	20.76	21	1		0
1403	1	0	1947	1971	1993	21.93	22	1		0
1404	1	0	1948	1971	1994	22.76	23	1		0
1405	1	0	1948	1971	1994	23.02	23	1		0
1406	1	0	1948	1971	1994	23.35	23	1		0
1407	1	0	1949	1971	1995	23.76	24	1		0
1408	1	0	1952	1971	1998	3.25	27	1		0
1409	1	0	1952	1971	1998	27.02	27	1		0
1410	1	0	1952	1971	1998	27.02	27	1		0
1411	1	0	1952	1971	1998	26.77	27	1		0
1412	1	0	1955	1971	2001	29.56	30	1		0
1413	1	0	1948	1972	1994	22.01	22	1		0
1414	1	0	1952	1972	1998	26.02	26	1		0
1415	1	0	1952	1972	1998	20.96	26	1		0
1416	1	0	1955	1972	2001	28.64	29	1		0
1417	1	0	1955	1972	2001	28.22	29	1		0
1418	1	0	1955	1972	2001	22.01	29	1		0
1419	1	0	1955	1972	2001	29.02	29	1		1
1420	1	0	1948	1973	1994	20.87	21	1		0
1421	1	0	1948	1973	1994	22.34	21	1		0
1422	1	0	1949	1973	1995	10.93	22	1		0
1423	1	0	1949	1973	1995	21.68	22	1		0
1424	1	0	1949	1973	1995	20.51	22	1		0
1425	1	0	1949	1973	1995	21.51	22	1		0
1426	1	0	1949	1973	1995	21.68	22	1		0
1427	1	0	1951	1973	1997	23.77	24	1		0
1428	1	0	1952	1973	1998	5.25	25	1		0
1429	1	0	1952	1973	1998	2.75	25	1		0
1430	1	0	1952	1973	1998	24.68	25	1		0
1431	1	0	1952	1973	1998	25.02	25	1		0
1432	1	0	1953	1973	1999	25.77	26	1		0
1433	1	0	1955	1973	2001	27.22	28	1		0
1434	1	0	1955	1973	2001	5	28	1		0
1435	1	0	1955	1973	2001	27.3	28	1		0
1436	1	0	1955	1973	2001	27.52	28	1		0
1437	1	0	1955	1973	2001	27.43	28	1		0
1438	1	0	1955	1974	2001	3	27	1		0
1439	1	0	1955	1974	2001	14.93	27	1		0
1440	1	0	1955	1974	2001	26.56	27	1		0
1441	1	0	1955	1974	2001	26.77	27	1		0
1442	1	0	1955	1974	2001	26.68	27	1		0
1443	1	0	1955	1974	2001	26.35	27	1		0
1444	1	0	1955	1974	2001	26.85	27	1		0
1445	1	0	1949	1970	1994	20.43	24	1		0
1446	1	0	1949	1970	1994	24.6	24	1		0
1447	1	0	1950	1970	1995	25.6	25	1		0
1448	1	0	1948	1971	1993	21.68	22	1		0
1449	1	0	1948	1971	1993	21.85	22	1		0
1450	1	0	1949	1971	1994	5.09	23	1		0
1451	1	0	1949	1971	1994	22.93	23	1		0
1452	1	0	1950	1971	1995	23.93	24	1		0
1453	1	0	1950	1971	1995	24.6	24	1		0
1454	1	0	1950	1971	1995	24.35	24	1		0
1455	1	0	1950	1971	1995	24.43	24	1		0
1456	1	0	1953	1971	1998	26.6	27	1		0
1457	1	0	1943	1972	1988	16.43	16	1		0
1458	1	0	1948	1972	1993	20.85	21	1		0
1459	1	0	1949	1972	1994	15.51	22	1		0
1460	1	0	1949	1972	1994	18.51	22	1		0
1461	1	0	1949	1972	1994	22.01	22	1		0
1462	1	0	1949	1972	1994	22.01	22	1		0
1463	1	0	1952	1972	1997	24.93	25	1		0
1464	1	0	1953	1972	1998	25.35	26	1		0
1465	1	0	1956	1972	2001	28.22	29	1		0
1466	1	0	1956	1972	2001	28.68	29	1		0
1467	1	0	1947	1973	1992	18.68	19	1		0
1468	1	0	1949	1973	1994	11.01	21	1		0
1469	1	0	1949	1973	1994	3	21	1		0
1470	1	0	1949	1973	1994	7.81	21	1		0
1471	1	0	1949	1973	1994	1	21	1		0
1472	1	0	1949	1973	1994	21.01	21	1		0
1473	1	0	1949	1973	1994	20.68	21	1		0
1474	1	0	1949	1973	1994	20.76	21	1		0
1475	1	0	1949	1973	1994	20.68	21	1		0
1476	1	0	1949	1973	1994	20.68	21	1		0
1477	1	0	1950	1973	1995	10.59	22	1		0
1478	1	0	1950	1973	1995	21.85	22	1		0
1479	1	0	1950	1973	1995	21.68	22	1		0
1480	1	0	1953	1973	1998	5	25	1		0
1481	1	0	1953	1973	1998	15.01	25	1		0
1482	1	0	1953	1973	1998	25.02	25	1		0
1483	1	0	1953	1973	1998	25.02	25	1		0
1484	1	0	1953	1973	1998	24.77	25	1		0
1485	1	0	1953	1973	1998	24.77	25	1		0
1486	1	0	1954	1973	1999	25.93	26	1		0
1487	1	0	1954	1973	1999	25.77	26	1		0
1488	1	0	1938	1974	1983	1.41	9	1		0
1489	1	0	1949	1974	1994	19.93	20	1		0
1490	1	0	1953	1974	1998	24.02	24	1		0
1491	1	0	1956	1974	2001	26.56	27	1		0
1492	1	0	1956	1974	2001	26.68	27	1		0
1493	1	0	1956	1974	2001	26.68	27	1		0
1494	1	0	1956	1974	2001	26.68	27	1		0
1495	1	0	1956	1974	2001	27.4	27	1		0
1496	1	0	1948	1970	1992	21.76	22	1		0
1497	1	0	1949	1970	1993	22.76	23	1		0
1498	1	0	1949	1970	1993	22.85	23	1		0
1499	1	0	1950	1970	1994	24.02	24	1		0
1500	1	0	1950	1970	1994	21.6	24	1		0
1501	1	0	1950	1970	1994	23.93	24	1		0
1502	1	0	1949	1971	1993	21.68	22	1		0
1503	1	0	1949	1971	1993	21.6	22	1		0
1504	1	0	1950	1971	1994	15.67	23	1		0
1505	1	0	1950	1971	1994	10.93	23	1		0
1506	1	0	1950	1971	1994	15.79	23	1		0
1507	1	0	1950	1971	1994	22.07	23	1		0
1508	1	0	1950	1971	1994	22.68	23	1		0
1509	1	0	1950	1971	1994	23.02	23	1		0
1510	1	0	1950	1971	1994	20.68	23	1		0
1511	1	0	1950	1971	1994	22.93	23	1		0
1512	1	0	1950	1971	1994	22.76	23	1		0
1513	1	0	1951	1971	1995	8.92	24	1		0
1514	1	0	1951	1971	1995	16.68	24	1		0
1515	1	0	1954	1971	1998	6.34	27	1		0
1516	1	0	1949	1972	1993	20.76	21	1		0
1517	1	0	1949	1972	1993	20.85	21	1		0
1518	1	0	1949	1972	1993	20.93	21	1		0
1519	1	0	1949	1972	1993	20.68	21	1		0
1520	1	0	1950	1972	1994	6.09	22	1		0
1521	1	0	1950	1972	1994	21.68	22	1		0
1522	1	0	1954	1972	1998	14.34	26	1		0
1523	1	0	1954	1972	1998	25.35	26	1		0
1524	1	0	1957	1972	2001	28.6	29	1		0
1525	1	0	1949	1973	1993	19.68	20	1		0
1526	1	0	1950	1973	1994	19.35	21	1		0
1527	1	0	1950	1973	1994	21.1	21	1		0
1528	1	0	1950	1973	1994	21.01	21	1		0
1529	1	0	1950	1973	1994	21.01	21	1		0
1530	1	0	1950	1973	1994	20.51	21	1		0
1531	1	0	1950	1973	1994	20.68	21	1		0
1532	1	0	1953	1973	1997	12.76	24	1		0
1533	1	0	1953	1973	1997	23.77	24	1		0
1534	1	0	1954	1973	1998	11.01	25	1		0
1535	1	0	1954	1973	1998	11.5	25	1		0
1536	1	0	1954	1973	1998	24.77	25	1		0
1537	1	0	1957	1973	2001	27.35	28	1		0
1538	1	0	1957	1973	2001	28.02	28	1		0
1539	1	0	1948	1974	1992	15.13	18	1		0
1540	1	0	1954	1974	1998	22.93	24	1		0
1541	1	0	1954	1974	1998	24.6	24	1		0
1542	1	0	1955	1974	1999	16.26	25	1		0
1543	1	0	1957	1974	2001	26.77	27	1		0
1544	1	0	1957	1974	2001	27.02	27	1		0
1545	1	0	1957	1974	2001	26.6	27	1		0
1546	1	0	1957	1974	2001	20.01	27	1		0
1547	1	0	1949	1970	1992	21.76	22	1		0
1548	1	0	1952	1970	1995	11.25	25	1		0
1549	1	0	1949	1971	1992	20.85	21	1		0
1550	1	0	1950	1971	1993	17.93	22	1		0
1551	1	0	1950	1971	1993	21.35	22	1		0
1552	1	0	1951	1971	1994	10.67	23	1		0
1553	1	0	1937	1972	1980	8.18	8	1		0
1554	1	0	1949	1972	1992	19.59	20	1		0
1555	1	0	1949	1972	1992	19.59	20	1		0
1556	1	0	1951	1972	1994	15.09	22	1		0
1557	1	0	1951	1972	1994	21.68	22	1		0
1558	1	0	1951	1972	1994	22.01	22	1		0
1559	1	0	1951	1972	1994	25.18	22	1		0
1560	1	0	1952	1972	1995	8.01	23	1		0
1561	1	0	1952	1972	1995	22.68	23	1		0
1562	1	0	1949	1973	1992	18.68	19	1		0
1563	1	0	1950	1973	1993	19.51	20	1		0
1564	1	0	1950	1973	1993	19.51	20	1		0
1565	1	0	1950	1973	1993	20.01	20	1		0
1566	1	0	1951	1973	1994	10.92	21	1		0
1567	1	0	1951	1973	1994	10.08	21	1		0
1568	1	0	1951	1973	1994	20.76	21	1		0
1569	1	0	1951	1973	1994	20.93	21	1		0
1570	1	0	1951	1973	1994	20.59	21	1		0
1571	1	0	1951	1973	1994	20.59	21	1		0
1572	1	0	1951	1973	1994	20.85	21	1		0
1573	1	0	1951	1973	1994	20.68	21	1		0
1574	1	0	1951	1973	1994	20.59	21	1		0
1575	1	0	1955	1973	1998	24.52	25	1		0
1576	1	0	1955	1973	1998	24.76	25	1		0
1577	1	0	1949	1974	1992	18.43	18	1		0
1578	1	0	1955	1974	1998	24.02	24	1		0
1579	1	0	1958	1974	2001	26.68	27	1		0
1580	1	0	1950	1970	1992	22.18	22	1		0
1581	1	0	1950	1970	1992	22.6	22	1		0
1582	1	0	1952	1970	1994	23.68	24	1		0
1583	1	0	1950	1971	1992	20.76	21	1		0
1584	1	0	1950	1971	1992	20.76	21	1		0
1585	1	0	1952	1971	1994	15.68	23	1		0
1586	1	0	1953	1971	1995	24.6	24	1		0
1587	1	0	1950	1972	1992	19.59	20	1		0
1588	1	0	1952	1972	1994	16.01	22	1		0
1589	1	0	1952	1972	1994	22.01	22	1		0
1590	1	0	1950	1973	1992	18.85	19	1		0
1591	1	0	1951	1973	1993	20.01	20	1		0
1592	1	0	1952	1973	1994	16.46	21	1		0
1593	1	0	1952	1973	1994	18.26	21	1		0
1594	1	0	1952	1973	1994	20.85	21	1		0
1595	1	0	1952	1973	1994	20.68	21	1		0
1596	1	0	1953	1973	1995	21.68	22	1		0
1597	1	0	1956	1973	1998	25.02	25	1		0
1598	1	0	1956	1973	1998	24.81	25	1		0
1599	1	0	1953	1970	1994	24.6	24	1		0
1600	1	0	1951	1971	1992	20.93	21	1		0
1601	1	0	1951	1971	1992	20.68	21	1		0
1602	1	0	1952	1971	1993	21.93	22	1		0
1603	1	0	1951	1972	1992	19.76	20	1		0
1604	1	0	1952	1972	1993	21.52	21	1		0
1605	1	0	1952	1973	1993	19.51	20	1		0
1606	1	0	1953	1973	1994	20.68	21	1		0
1607	1	0	1954	1973	1995	21.51	22	1		0
1608	1	0	1946	1970	1986	12.01	16	1		0
1609	1	0	1952	1970	1992	21.76	22	1		0
1610	1	0	1952	1972	1992	2.29	20	1		0
1611	1	0	1952	1973	1992	18.59	19	1		0
1612	1	0	1954	1973	1994	20.51	21	1		0
1613	1	0	1952	1974	1992	12.35	18	1		0
1614	1	0	1953	1974	1993	18.68	19	1		0
1615	1	0	1954	1971	1993	21.68	22	1		0
1616	1	0	1953	1972	1992	19.76	20	1		0
1617	1	0	1953	1972	1992	19.59	20	1		0
1618	1	0	1953	1973	1992	18.51	19	1		0
1619	1	0	1953	1973	1992	18.51	19	1		0
1620	1	0	1954	1971	1992	20.93	21	1		0
1621	1	0	1955	1971	1993	6.01	22	1		0
1622	1	0	1955	1973	1993	20.27	20	1		0
1623	1	0	1951	1973	1987	13.8	14	1		0
1624	1	0	1948	1970	1980	10.01	10	1		0
1625	1	0	1953	1971	1985	13.84	14	1		0
1626	1	0	1945	1966	2002	29.02	36	1		0
1627	1	0	1947	1968	2002	33.77	34	1		0
1628	1	0	1949	1966	2004	38.11	38	1		0
1629	1	0	1949	1969	2004	34.78	35	1		0
1630	1	0	1950	1967	2004	36.78	37	1		0
1631	1	0	1950	1968	2004	35.52	36	1		0
1632	1	0	1951	1968	2004	35.36	36	1		0
1633	1	0	1951	1968	2004	35.44	36	1		0
1634	1	0	1951	1968	2004	35.52	36	1		0
1635	1	0	1951	1968	2004	35.61	36	1		0
1636	1	0	1951	1968	2004	35.61	36	1		0
1637	1	0	1951	1968	2004	35.44	36	1		0
1638	1	0	1951	1968	2004	35.44	36	1		0
1639	1	0	1951	1968	2004	35.44	36	1		0
1640	1	0	1952	1968	2004	35.44	36	1		0
1641	1	0	1952	1968	2004	35.44	36	1		0
1642	1	0	1953	1968	2004	36.02	36	1		0
1643	1	0	1950	1970	2004	33.52	34	1		0
1644	1	0	1951	1970	2004	33.69	34	1		0
1645	1	0	1951	1971	2004	33.27	33	1		0
1646	1	0	1951	1971	2004	32.61	33	1		0
1647	1	0	1951	1971	2004	32.36	33	1		0
1648	1	0	1951	1972	2004	31.35	32	1		0
1649	1	0	1951	1973	2004	30.35	31	1		0
1650	1	0	1951	1974	2004	29.69	30	1		0
1651	1	0	1952	1970	2004	33.69	34	1		0
1652	1	0	1952	1970	2004	17.35	34	1		0
1653	1	0	1952	1970	2004	33.36	34	1		0
1654	1	0	1952	1970	2004	33.52	34	1		0
1655	1	0	1952	1970	2004	33.69	34	1		0
1656	1	0	1952	1970	2004	33.36	34	1		0
1657	1	0	1952	1970	2004	33.69	34	1		0
1658	1	0	1952	1970	2004	33.94	34	1		0
1659	1	0	1952	1970	2004	33.61	34	1		0
1660	1	0	1952	1971	2004	32.36	33	1		0
1661	1	0	1952	1971	2004	32.36	33	1		0
1662	1	0	1952	1971	2004	32.69	33	1		0
1663	1	0	1952	1972	2004	31.35	32	1		0
1664	1	0	1952	1972	2004	31.52	32	1		0
1665	1	0	1952	1972	2004	31.35	32	1		0
1666	1	0	1952	1972	2004	31.35	32	1		0
1667	1	0	1952	1972	2004	31.35	32	1		0
1668	1	0	1952	1972	2004	31.77	32	1		0
1669	1	0	1952	1972	2004	30.35	32	1		0
1670	1	0	1952	1973	2004	31.27	31	1		0
1671	1	0	1952	1974	2004	29.69	30	1		0
1672	1	0	1953	1970	2004	33.61	34	1		0
1673	1	0	1953	1970	2004	33.69	34	1		0
1674	1	0	1953	1970	2004	33.69	34	1		0
1675	1	0	1953	1970	2004	33.94	34	1		0
1676	1	0	1953	1971	2004	12.01	33	1		0
1677	1	0	1953	1971	2004	32.36	33	1		0
1678	1	0	1953	1971	2004	32.36	33	1		0
1679	1	0	1953	1971	2004	32.36	33	1		0
1680	1	0	1953	1971	2004	32.36	33	1		0
1681	1	0	1953	1971	2004	32.44	33	1		0
1682	1	0	1953	1971	2004	32.36	33	1		0
1683	1	0	1953	1972	2004	31.35	32	1		0
1684	1	0	1953	1972	2004	31.35	32	1		0
1685	1	0	1953	1972	2004	31.35	32	1		0
1686	1	0	1953	1972	2004	31.52	32	1		0
1687	1	0	1953	1972	2004	31.35	32	1		0
1688	1	0	1953	1972	2004	31.35	32	1		0
1689	1	0	1953	1972	2004	31.35	32	1		0
1690	1	0	1953	1973	2004	30.52	31	1		0
1691	1	0	1953	1973	2004	30.52	31	1		0
1692	1	0	1953	1973	2004	30.69	31	1		0
1693	1	0	1953	1973	2004	31.02	31	1		0
1694	1	0	1953	1974	2004	29.69	30	1		0
1695	1	0	1953	1974	2004	29.77	30	1		0
1696	1	0	1954	1970	2004	34.02	34	1		0
1697	1	0	1954	1970	2004	33.78	34	1		0
1698	1	0	1954	1971	2004	32.78	33	1		0
1699	1	0	1954	1972	2004	31.35	32	1		0
1700	1	0	1954	1972	2004	31.35	32	1		0
1701	1	0	1954	1972	2004	31.35	32	1		0
1702	1	0	1954	1972	2004	31.35	32	1		0
1703	1	0	1954	1972	2004	31.69	32	1		0
1704	1	0	1954	1972	2004	31.52	32	1		0
1705	1	0	1954	1973	2004	30.35	31	1		0
1706	1	0	1954	1973	2004	30.94	31	1		0
1707	1	0	1954	1974	2004	29.35	30	1		0
1708	1	0	1954	1974	2004	29.35	30	1		0
1709	1	0	1954	1974	2004	29.69	30	1		0
1710	1	0	1954	1974	2004	29.77	30	1		0
1711	1	0	1954	1974	2004	29.69	30	1		0
1712	1	0	1954	1974	2004	29.69	30	1		0
1713	1	0	1954	1974	2004	29.77	30	1		0
1714	1	0	1954	1974	2004	29.77	30	1		0
1715	1	0	1955	1972	2004	14.76	32	1		0
1716	1	0	1955	1972	2004	31.52	32	1		0
1717	1	0	1955	1973	2004	15.42	31	1		0
1718	1	0	1955	1973	2004	30.44	31	1		0
1719	1	0	1955	1973	2004	30.35	31	1		0
1720	1	0	1955	1974	2004	19.01	30	1		0
1721	1	0	1955	1974	2004	19.76	30	1		0
1722	1	0	1955	1974	2004	29.19	30	1		0
1723	1	0	1955	1974	2004	28.69	30	1		0
1724	1	0	1955	1974	2004	29.6	30	1		0
1725	1	0	1955	1974	2004	29.69	30	1		0
1726	1	0	1955	1974	2004	29.69	30	1		0
1727	1	0	1955	1974	2004	29.77	30	1		0
1728	1	0	1955	1974	2004	29.69	30	1		0
1729	1	0	1955	1974	2004	29.69	30	1		0
1730	1	0	1955	1974	2004	29.73	30	1		0
1731	1	0	1956	1973	2004	9.75	31	1		0
1732	1	0	1956	1973	2004	30.44	31	1		0
1733	1	0	1956	1974	2004	13.34	30	1		0
1734	1	0	1956	1974	2004	29.69	30	1		0
1735	1	0	1956	1974	2004	29.77	30	1		0
1736	1	0	1956	1974	2004	29.6	30	1		0
1737	1	0	1956	1974	2004	29.69	30	1		0
1738	1	0	1956	1974	2004	29.69	30	1		0
1739	1	0	1956	1974	2004	29.69	30	1		0
1740	1	0	1957	1973	2004	31.02	31	1		0
1741	1	0	1952	1968	2007	34.72	39	1		0
1742	1	0	1952	1968	2007	38.4	39	1		0
1743	1	0	1952	1969	2007	33.64	38	1		0
1744	1	0	1950	1973	2007	9.59	34	1		0
1745	1	0	1951	1971	2007	31.6	36	1		0
1746	1	0	1951	1974	2007	4	33	1		0
1747	1	0	1952	1970	2007	2	37	1		0
1748	1	0	1952	1970	2007	36.44	37	1		0
1749	1	0	1952	1970	2007	32.94	37	1		0
1750	1	0	1952	1971	2007	24.77	36	1		0
1751	1	0	1952	1973	2007	29.94	34	1		0
1752	1	0	1952	1974	2007	29.27	33	1		0
1753	1	0	1953	1972	2007	30.6	35	1		0
1754	1	0	1953	1972	2007	31.52	35	1		0
1755	1	0	1953	1972	2007	34.19	35	1		0
1756	1	0	1953	1973	2007	19.85	34	1		0
1757	1	0	1953	1973	2007	22.76	34	1		0
1758	1	0	1953	1973	2007	29.68	34	1		0
1759	1	0	1953	1974	2007	32.56	33	1		0
1760	1	0	1953	1974	2007	32.15	33	1		0
1761	1	0	1954	1971	2007	18.72	36	1		0
1762	1	0	1954	1972	2007	16.59	35	1		0
1763	1	0	1954	1972	2007	14.01	35	1		0
1764	1	0	1954	1972	2007	29.1	35	1		0
1765	1	0	1954	1972	2007	31.06	35	1		0
1766	1	0	1954	1972	2007	34.19	35	1		0
1767	1	0	1954	1973	2007	7.67	34	1		0
1768	1	0	1954	1973	2007	13.18	34	1		0
1769	1	0	1954	1973	2007	13.18	34	1		0
1770	1	0	1954	1973	2007	23.69	34	1		0
1771	1	0	1954	1974	2007	21.97	33	1		0
1772	1	0	1954	1974	2007	32.48	33	1		0
1773	1	0	1954	1974	2007	28.44	33	1		0
1774	1	0	1954	1974	2007	32.44	33	1		0
1775	1	0	1954	1974	2007	32.44	33	1		0
1776	1	0	1954	1974	2007	32.44	33	1		0
1777	1	0	1955	1974	2007	19.93	33	1		0
1778	1	0	1955	1974	2007	22.02	33	1		0
1779	1	0	1955	1974	2007	32.53	33	1		0
1780	1	0	1955	1974	2007	32.36	33	1		0
1781	1	0	1955	1974	2007	21.97	33	1		0
1782	1	0	1955	1974	2007	32.53	33	1		0
1783	1	0	1956	1973	2007	33.86	34	1		0
1784	1	0	1956	1974	2007	32.48	33	1		0
1785	1	0	1956	1974	2007	32.56	33	1		0
1786	1	0	1950	1970	2012	42.28	42	2		0
1787	1	0	1950	1970	2012	42.45	42	2		0
1788	1	0	1950	1972	2012	40.11	40	2		0
1789	1	0	1951	1970	2012	42.36	42	2		0
1790	1	0	1951	1970	2012	42.28	42	2		0
1791	1	0	1951	1971	2012	41.7	41	2		0
1792	1	0	1951	1971	2012	41.2	41	2		0
1793	1	0	1951	1971	2012	41.7	41	2		0
1794	1	0	1951	1972	2012	40.19	40	2		0
1795	1	0	1951	1972	2012	40.19	40	2		0
1796	1	0	1951	1973	2012	39.03	39	2		0
1797	1	0	1951	1974	2012	9.51	38	2		0
1798	1	0	1952	1970	2012	32.27	42	2		0
1799	1	0	1952	1971	2012	18.01	41	2		0
1800	1	0	1952	1971	2012	41.28	41	2		0
1801	1	0	1952	1971	2012	41.11	41	2		0
1802	1	0	1952	1972	2012	17.18	40	2		0
1803	1	0	1952	1972	2012	40.19	40	2		0
1804	1	0	1952	1972	2012	38.69	40	2		0
1805	1	0	1952	1972	2012	40.95	40	2		0
1806	1	0	1952	1973	2012	32.68	39	2		0
1807	1	0	1952	1973	2012	39.11	39	2		0
1808	1	0	1953	1970	2012	42.28	42	2		0
1809	1	0	1953	1970	2012	42.28	42	2		0
1810	1	0	1953	1971	2012	41.28	41	2		0
1811	1	0	1953	1971	2012	41.03	41	2		0
1812	1	0	1953	1972	2012	9.26	40	2		0
1813	1	0	1953	1972	2012	40.19	40	2		0
1814	1	0	1953	1972	2012	28.19	40	2		0
1815	1	0	1953	1972	2012	29.35	40	2		0
1816	1	0	1953	1972	2012	40.19	40	2		0
1817	1	0	1953	1972	2012	40.7	40	2		0
1818	1	0	1953	1972	2012	40.36	40	2		0
1819	1	0	1953	1972	2012	40.11	40	2		0
1820	1	0	1953	1973	2012	10.01	39	2		0
1821	1	0	1953	1973	2012	39.03	39	2		0
1822	1	0	1953	1973	2012	39.03	39	2		0
1823	1	0	1953	1973	2012	39.7	39	2		0
1824	1	0	1953	1974	2012	22.35	38	2		0
1825	1	0	1953	1974	2012	38.55	38	2		0
1826	1	0	1953	1974	2012	38.78	38	2		0
1827	1	0	1953	1974	2012	21.18	38	2		0
1828	1	0	1953	1974	2012	38.7	38	2		0
1829	1	0	1953	1974	2012	35.44	38	2		0
1830	1	0	1954	1972	2012	19.68	40	2		0
1831	1	0	1954	1972	2012	40.11	40	2		0
1832	1	0	1954	1972	2012	40.95	40	2		0
1833	1	0	1954	1972	2012	40.03	40	2		0
1834	1	0	1954	1973	2012	18.68	39	2		0
1835	1	0	1954	1973	2012	21.68	39	2		0
1836	1	0	1954	1973	2012	39.19	39	2		0
1837	1	0	1954	1973	2012	38.02	39	2		0
1838	1	0	1954	1974	2012	6.92	38	2		0
1839	1	0	1954	1974	2012	11.01	38	2		0
1840	1	0	1954	1974	2012	38.03	38	2		0
1841	1	0	1954	1974	2012	30.02	38	2		0
1842	1	0	1955	1971	2012	25.27	41	2		0
1843	1	0	1955	1973	2012	39.03	39	2		0
1844	1	0	1955	1974	2012	5.17	38	2		0
1845	1	0	1955	1974	2012	38.36	38	2		0
1846	1	0	1955	1974	2012	38.36	38	2		0
1847	1	0	1955	1974	2012	38.61	38	2		0
1848	1	0	1956	1974	2012	26.43	38	2		0
1849	1	0	1957	1972	2012	40.03	40	2		0
1850	1	0	1931	1966	1995	28.35	29	2		0
1851	1	0	1933	1969	1993	24.35	24	2		0
1852	1	0	1938	1966	1996	32.02	30	2		0
1853	1	0	1943	1967	2001	6.68	34	2		0
1854	1	0	1936	1966	1993	32.35	27	2		0
1855	1	0	1936	1969	1992	22.77	23	2		0
1856	1	0	1928	1965	1983	17.92	18	2		0
1857	1	0	1943	1965	1998	30.85	33	2		0
1858	1	0	1944	1965	1999	34.19	34	2		0
1859	1	0	1927	1966	1982	15.01	16	2		0
1860	1	0	1943	1966	1998	12.42	32	2		0
1861	1	0	1946	1969	2001	3.34	32	2		0
1862	1	0	1935	1965	1989	3	24	2		0
1863	1	0	1938	1965	1992	20.01	27	2		0
1864	1	0	1940	1966	1994	17.43	28	2		0
1865	1	0	1940	1966	1994	28.26	28	2		0
1866	1	0	1941	1966	1995	22.26	29	2		0
1867	1	0	1942	1966	1996	12.18	30	2		0
1868	1	0	1943	1966	1997	30.94	31	2		0
1869	1	0	1944	1966	1998	11.26	32	2		0
1870	1	0	1944	1966	1998	32.86	32	2		0
1871	1	0	1940	1969	1994	11.68	25	2		0
1872	1	0	1941	1969	1995	5.93	26	2		0
1873	1	0	1943	1969	1997	28.52	28	2		0
1874	1	0	1939	1965	1992	26.68	27	2		0
1875	1	0	1940	1966	1993	27.52	27	2		0
1876	1	0	1940	1966	1993	27.27	27	2		0
1877	1	0	1941	1966	1994	26.81	28	2		0
1878	1	0	1942	1966	1995	28.68	29	2		0
1879	1	0	1943	1966	1996	12.08	30	2		0
1880	1	0	1943	1966	1996	30.35	30	2		0
1881	1	0	1939	1967	1992	24.84	25	2		0
1882	1	0	1933	1968	1986	17.84	18	2		0
1883	1	0	1941	1969	1994	25.44	25	2		0
1884	1	0	1942	1969	1995	26.41	26	2		0
1885	1	0	1944	1969	1997	28.52	28	2		0
1886	1	0	1945	1969	1998	11.38	29	2		0
1887	1	0	1945	1969	1998	28.35	29	2		0
1888	1	0	1929	1965	1981	13.72	16	2		0
1889	1	0	1944	1965	1996	31.02	31	2		0
1890	1	0	1945	1965	1997	1.24	32	2		0
1891	1	0	1947	1965	1999	34.36	34	2		0
1892	1	0	1941	1966	1993	26.6	27	2		0
1893	1	0	1942	1966	1994	28.02	28	2		0
1894	1	0	1944	1966	1996	11.76	30	2		0
1895	1	0	1944	1966	1996	13.42	30	2		0
1896	1	0	1944	1966	1996	29.43	30	2		0
1897	1	0	1945	1966	1997	31.35	31	2		0
1898	1	0	1945	1966	1997	31.6	31	2		0
1899	1	0	1946	1966	1998	32.86	32	2		0
1900	1	0	1942	1967	1994	27.02	27	2		0
1901	1	0	1944	1967	1996	28.77	29	2		0
1902	1	0	1949	1967	2001	7.26	34	2		0
1903	1	0	1941	1968	1993	24.68	25	2		0
1904	1	0	1946	1968	1998	30.19	30	2		0
1905	1	0	1940	1969	1992	4.92	23	2		0
1906	1	0	1941	1969	1993	24.48	24	2		0
1907	1	0	1941	1969	1993	22.68	24	2		0
1908	1	0	1942	1969	1994	25.02	25	2		0
1909	1	0	1943	1969	1995	26.52	26	2		0
1910	1	0	1943	1969	1995	24.85	26	2		0
1911	1	0	1943	1969	1995	29.44	26	2		0
1912	1	0	1944	1969	1996	12.34	27	2		0
1913	1	0	1944	1969	1996	26.77	27	2		0
1914	1	0	1946	1969	1998	28.02	29	2		0
1915	1	0	1946	1969	1998	29.02	29	2		0
1916	1	0	1946	1969	1998	28.02	29	2		0
1917	1	0	1941	1965	1992	27.43	27	2		0
1918	1	0	1943	1965	1994	28.68	29	2		0
1919	1	0	1943	1965	1994	28.68	29	2		0
1920	1	0	1944	1965	1995	30.35	30	2		0
1921	1	0	1944	1965	1995	30.27	30	2		0
1922	1	0	1945	1965	1996	20.51	31	2		0
1923	1	0	1946	1965	1997	28.52	32	2		0
1924	1	0	1947	1965	1998	32.02	33	2		0
1925	1	0	1939	1966	1990	24.02	24	2		0
1926	1	0	1941	1966	1992	26.26	26	2		0
1927	1	0	1941	1966	1992	26.26	26	2		0
1928	1	0	1942	1966	1993	26.35	27	2		0
1929	1	0	1942	1966	1993	21.34	27	2		0
1930	1	0	1942	1966	1993	27.43	27	2		0
1931	1	0	1943	1966	1994	2	28	2		0
1932	1	0	1943	1966	1994	15.54	28	2		0
1933	1	0	1943	1966	1994	18.37	28	2		0
1934	1	0	1943	1966	1994	27.68	28	2		0
1935	1	0	1943	1966	1994	28.27	28	2		0
1936	1	0	1943	1966	1994	27.68	28	2		0
1937	1	0	1943	1966	1994	25.68	28	2		0
1938	1	0	1943	1966	1994	21.51	28	2		0
1939	1	0	1945	1966	1996	29.52	30	2		0
1940	1	0	1946	1966	1997	17.42	31	2		0
1941	1	0	1946	1966	1997	31.35	31	2		0
1942	1	0	1946	1966	1997	31.6	31	2		0
1943	1	0	1947	1966	1998	31.85	32	2		0
1944	1	0	1947	1966	1998	28.43	32	2		0
1945	1	0	1947	1966	1998	32.86	32	2		0
1946	1	0	1947	1966	1998	32.27	32	2		0
1947	1	0	1947	1966	1998	32.86	32	2		0
1948	1	0	1943	1967	1994	27.1	27	2		0
1949	1	0	1943	1967	1994	26.48	27	2		0
1950	1	0	1943	1967	1994	26.61	27	2		0
1951	1	0	1947	1967	1998	19.93	31	2		0
1952	1	0	1943	1968	1994	9.39	26	2		0
1953	1	0	1946	1968	1997	29.1	29	2		0
1954	1	0	1947	1968	1998	6.92	30	2		0
1955	1	0	1947	1968	1998	30.27	30	2		0
1956	1	0	1950	1968	2001	32.56	33	2		0
1957	1	0	1941	1969	1992	14.01	23	2		0
1958	1	0	1942	1969	1993	9.92	24	2		0
1959	1	0	1942	1969	1993	24.26	24	2		0
1960	1	0	1942	1969	1993	23.77	24	2		0
1961	1	0	1942	1969	1993	24.1	24	2		0
1962	1	0	1942	1969	1993	24.18	24	2		0
1963	1	0	1942	1969	1993	24.1	24	2		0
1964	1	0	1942	1969	1993	24.1	24	2		0
1965	1	0	1943	1969	1994	7.05	25	2		0
1966	1	0	1943	1969	1994	25.27	25	2		0
1967	1	0	1943	1969	1994	24.93	25	2		0
1968	1	0	1943	1969	1994	21.26	25	2		0
1969	1	0	1943	1969	1994	25.44	25	2		0
1970	1	0	1943	1969	1994	24.76	25	2		0
1971	1	0	1943	1969	1994	25.27	25	2		0
1972	1	0	1943	1969	1994	25.26	25	2		0
1973	1	0	1943	1969	1994	25.35	25	2		0
1974	1	0	1943	1969	1994	25.18	25	2		0
1975	1	0	1943	1969	1994	25.15	25	2		0
1976	1	0	1943	1969	1994	29.02	25	2		0
1977	1	0	1943	1969	1994	25.02	25	2		0
1978	1	0	1943	1969	1994	25.27	25	2		0
1979	1	0	1943	1969	1994	25.18	25	2		0
1980	1	0	1943	1969	1994	20.51	25	2		0
1981	1	0	1944	1969	1995	26.35	26	2		0
1982	1	0	1945	1969	1996	5.09	27	2		0
1983	1	0	1945	1969	1996	1.17	27	2		0
1984	1	0	1945	1969	1996	19.18	27	2		0
1985	1	0	1945	1969	1996	12.26	27	2		0
1986	1	0	1945	1969	1996	27.06	27	2		0
1987	1	0	1945	1969	1996	27.02	27	2		0
1988	1	0	1946	1969	1997	28.52	28	2		0
1989	1	0	1947	1969	1998	2.08	29	2		0
1990	1	0	1937	1965	1987	1.38	22	2		0
1991	1	0	1941	1965	1991	26.1	26	2		0
1992	1	0	1943	1965	1993	28.61	28	2		0
1993	1	0	1943	1965	1993	27.1	28	2		0
1994	1	0	1944	1965	1994	19.85	29	2		0
1995	1	0	1944	1965	1994	22.6	29	2		0
1996	1	0	1944	1965	1994	29.02	29	2		0
1997	1	0	1945	1965	1995	29.85	30	2		0
1998	1	0	1946	1965	1996	31.27	31	2		0
1999	1	0	1947	1965	1997	32.02	32	2		0
[truncated: 17,117 more rows]

## Sheet: note
gender	0	female	1	male
group	0	coal workers	1	CWP patients
occupational category	1	tunneling	2	mining	3	oombining	4	helping
stage	1	pneumoconiosis of stage Ⅰ	2	pneumoconiosis of stage Ⅱ
death	0	No	1	Yes
